# Supplementary material for: 1,8-Bis(dimethylamino)naphthyl-2-ketimines: Inside vs outside protonation
Source: Beilstein J Org Chem. 2018 Nov 28;14:2940–8. doi: 10.3762/bjoc.14.273 (PMC6278759; doi:10.3762/bjoc.14.273)
Supplement: File 2 — CIF file for compound 6a–c and 4a·HClO4 (CCDC 1867639-1867642). [file Beilstein_J_Org_Chem-14-2940-s002.cif]

data_6a
_audit_creation_date               2018-09-13
_audit_creation_method
;
Olex2 1.2
(compiled 2018.05.29 svn.r3508 for OlexSys, GUI svn.r5506)
;
_shelx_SHELXL_version_number       '2014/7'
_audit_contact_author_address      ?
_audit_contact_author_email        ?
_audit_contact_author_name         ''
_audit_contact_author_phone        ?
_publ_contact_author_id_orcid      ?
_publ_section_references
;
Dolomanov, O.V., Bourhis, L.J., Gildea, R.J, Howard, J.A.K. & Puschmann, H.
 (2009), J. Appl. Cryst. 42, 339-341.

Sheldrick, G.M. (2008). Acta Cryst. A64, 112-122.

Sheldrick, G.M. (2015). Acta Cryst. C71, 3-8.
;
_chemical_name_common              ?
_chemical_name_systematic          ?
_chemical_formula_moiety           'C23 H27 N3 O2'
_chemical_formula_sum              'C23 H27 N3 O2'
_chemical_formula_weight           377.47
_chemical_melting_point            ?
_chemical_oxdiff_formula           C20
loop_
  _atom_type_symbol
  _atom_type_description
  _atom_type_scat_dispersion_real
  _atom_type_scat_dispersion_imag
  _atom_type_scat_source
 'C' 'C' 0.0033 0.0016 'International Tables Vol C Tables 4.2.6.8 and 6.1.1.4'
 'H' 'H' 0.0000 0.0000 'International Tables Vol C Tables 4.2.6.8 and 6.1.1.4'
 'N' 'N' 0.0061 0.0033 'International Tables Vol C Tables 4.2.6.8 and 6.1.1.4'
 'O' 'O' 0.0106 0.0060 'International Tables Vol C Tables 4.2.6.8 and 6.1.1.4'

_shelx_space_group_comment
;
The symmetry employed for this shelxl refinement is uniquely defined
by the following loop, which should always be used as a source of
symmetry information in preference to the above space-group names.
They are only intended as comments.
;
_space_group_crystal_system        'monoclinic'
_space_group_IT_number             14
_space_group_name_H-M_alt          'P 1 21/n 1'
_space_group_name_Hall             '-P 2yn'
loop_
  _space_group_symop_operation_xyz
 'x, y, z'
 '-x+1/2, y+1/2, -z+1/2'
 '-x, -y, -z'
 'x-1/2, -y-1/2, z-1/2'

_cell_length_a                     13.5506(7)
_cell_length_b                     9.7144(3)
_cell_length_c                     15.9727(10)
_cell_angle_alpha                  90
_cell_angle_beta                   111.673(6)
_cell_angle_gamma                  90
_cell_volume                       1953.94(19)
_cell_formula_units_Z              4
_cell_measurement_reflns_used      4040
_cell_measurement_temperature      100(2)
_cell_measurement_theta_max        31.1070
_cell_measurement_theta_min        3.2560
_shelx_estimated_absorpt_T_max     0.984
_shelx_estimated_absorpt_T_min     0.984
_exptl_absorpt_coefficient_mu      0.083
_exptl_absorpt_correction_T_max    1.00000
_exptl_absorpt_correction_T_min    0.89534
_exptl_absorpt_correction_type     multi-scan
_exptl_absorpt_process_details
;
CrysAlisPro, Agilent Technologies,
Version 1.171.36.32 (release 02-08-2013 CrysAlis171 .NET)
(compiled Aug  2 2013,16:46:58)
Empirical absorption correction using spherical harmonics,
 implemented in SCALE3 ABSPACK scaling algorithm.
;
_exptl_absorpt_special_details     ?
_exptl_crystal_colour              'clear colourless'
_exptl_crystal_colour_lustre       clear
_exptl_crystal_colour_modifier     .
_exptl_crystal_colour_primary      colourless
_exptl_crystal_density_diffrn      1.283
_exptl_crystal_density_meas        ?
_exptl_crystal_density_method      ?
_exptl_crystal_description         prism
_exptl_crystal_F_000               808
_exptl_crystal_size_max            0.2
_exptl_crystal_size_mid            0.2
_exptl_crystal_size_min            0.2
_exptl_transmission_factor_max     ?
_exptl_transmission_factor_min     ?
_diffrn_reflns_av_R_equivalents    0.0250
_diffrn_reflns_av_unetI/netI       0.0306
_diffrn_reflns_Laue_measured_fraction_full  0.999
_diffrn_reflns_Laue_measured_fraction_max  0.999
_diffrn_reflns_limit_h_max         17
_diffrn_reflns_limit_h_min         -17
_diffrn_reflns_limit_k_max         11
_diffrn_reflns_limit_k_min         -12
_diffrn_reflns_limit_l_max         17
_diffrn_reflns_limit_l_min         -20
_diffrn_reflns_number              11449
_diffrn_reflns_point_group_measured_fraction_full  0.999
_diffrn_reflns_point_group_measured_fraction_max  0.999
_diffrn_reflns_theta_full          25.242
_diffrn_reflns_theta_max           27.498
_diffrn_reflns_theta_min           2.648
_diffrn_ambient_temperature        100(2)
_diffrn_detector_area_resol_mean   8.1048
_diffrn_measured_fraction_theta_full  0.999
_diffrn_measured_fraction_theta_max  0.999
_diffrn_measurement_details
;
#__ type_ start__ end____ width___ exp.time_
  1 omega  -93.00  -37.00   1.0000   30.0100
omega____ theta____ kappa____ phi______ frames
    -      -23.3621  178.0000 -150.0000 56

#__ type_ start__ end____ width___ exp.time_
  2 omega  -62.00  -37.00   1.0000   30.0100
omega____ theta____ kappa____ phi______ frames
    -      -23.3621 -178.0000  -90.0000 25

#__ type_ start__ end____ width___ exp.time_
  3 omega   47.00   87.00   1.0000   30.0100
omega____ theta____ kappa____ phi______ frames
    -       24.4558  178.0000  -30.0000 40

#__ type_ start__ end____ width___ exp.time_
  4 omega  -40.00   52.00   1.0000   30.0100
omega____ theta____ kappa____ phi______ frames
    -       24.4558  -19.0000    0.0000 92

#__ type_ start__ end____ width___ exp.time_
  5 omega   55.00   97.00   1.0000   30.0100
omega____ theta____ kappa____ phi______ frames
    -       24.4558   19.0000  150.0000 42

#__ type_ start__ end____ width___ exp.time_
  6 omega  -60.00  -35.00   1.0000   30.0100
omega____ theta____ kappa____ phi______ frames
    -      -23.3621 -178.0000   60.0000 25

#__ type_ start__ end____ width___ exp.time_
  7 omega  -99.00  -74.00   1.0000   30.0100
omega____ theta____ kappa____ phi______ frames
    -      -23.3621  178.0000 -120.0000 25
;
_diffrn_measurement_device_type    'Xcalibur, Eos'
_diffrn_measurement_method         '\w scans'
_diffrn_orient_matrix_UB_11        -0.0443293000
_diffrn_orient_matrix_UB_12        0.0355862000
_diffrn_orient_matrix_UB_13        -0.0307171000
_diffrn_orient_matrix_UB_21        0.0328261000
_diffrn_orient_matrix_UB_22        0.0283538000
_diffrn_orient_matrix_UB_23        -0.0214736000
_diffrn_orient_matrix_UB_31        -0.0114155000
_diffrn_orient_matrix_UB_32        -0.0569694000
_diffrn_orient_matrix_UB_33        -0.0297635000
_diffrn_radiation_monochromator    graphite
_diffrn_radiation_type             MoK\a
_diffrn_radiation_wavelength       0.71073
_diffrn_source                     'Enhance (Mo) X-ray Source'
_reflns_Friedel_coverage           0.000
_reflns_Friedel_fraction_full      .
_reflns_Friedel_fraction_max       .
_reflns_number_gt                  3754
_reflns_number_total               4497
_reflns_odcompleteness_completeness  99.87
_reflns_odcompleteness_iscentric   1
_reflns_odcompleteness_theta       28.98
_reflns_special_details
;
 Reflections were merged by SHELXL according to the crystal
 class for the calculation of statistics and refinement.
 
 _reflns_Friedel_fraction is defined as the number of unique
 Friedel pairs measured divided by the number that would be
 possible theoretically, ignoring centric projections and
 systematic absences.
;
_reflns_threshold_expression       'I > 2\s(I)'
_computing_cell_refinement
;
CrysAlisPro, Agilent Technologies,
Version 1.171.36.32 (release 02-08-2013 CrysAlis171 .NET)
(compiled Aug  2 2013,16:46:58)
;
_computing_data_collection
;
CrysAlisPro, Agilent Technologies,
Version 1.171.36.32 (release 02-08-2013 CrysAlis171 .NET)
(compiled Aug  2 2013,16:46:58)
;
_computing_data_reduction
;
CrysAlisPro, Agilent Technologies,
Version 1.171.36.32 (release 02-08-2013 CrysAlis171 .NET)
(compiled Aug  2 2013,16:46:58)
;
_computing_molecular_graphics      'Olex2 (Dolomanov et al., 2009)'
_computing_publication_material    'Olex2 (Dolomanov et al., 2009)'
_computing_structure_refinement    'ShelXL (Sheldrick, 2015)'
_computing_structure_solution      'ShelXS (Sheldrick, 2008)'
_refine_diff_density_max           1.848
_refine_diff_density_min           -0.226
_refine_diff_density_rms           0.058
_refine_ls_extinction_coef         .
_refine_ls_extinction_method       none
_refine_ls_goodness_of_fit_ref     1.038
_refine_ls_hydrogen_treatment      mixed
_refine_ls_matrix_type             full
_refine_ls_number_parameters       262
_refine_ls_number_reflns           4497
_refine_ls_number_restraints       0
_refine_ls_R_factor_all            0.0681
_refine_ls_R_factor_gt             0.0562
_refine_ls_restrained_S_all        1.038
_refine_ls_shift/su_max            0.000
_refine_ls_shift/su_mean           0.000
_refine_ls_structure_factor_coef   Fsqd
_refine_ls_weighting_details      
 'w=1/[\s^2^(Fo^2^)+(0.0660P)^2^+1.9413P] where P=(Fo^2^+2Fc^2^)/3'
_refine_ls_weighting_scheme        calc
_refine_ls_wR_factor_gt            0.1418
_refine_ls_wR_factor_ref           0.1500
_refine_special_details            ?
_olex2_refinement_description
;
1. Fixed Uiso
 At 1.2 times of:
  All C(H) groups, All N(H) groups
 At 1.5 times of:
  All C(H,H,H) groups
2.a Aromatic/amide H refined with riding coordinates:
 C17(H17), C9(H9), C14(H14), C16(H16), C4(H4), C8(H8), C6(H6), C5(H5)
2.b Idealised Me refined as rotating group:
 C23(H23A,H23B,H23C), C20(H20A,H20B,H20C), C22(H22A,H22B,H22C), C21(H21A,H21B,
 H21C), C18(H18A,H18B,H18C), C19(H19A,H19B,H19C)
;
_atom_sites_solution_hydrogens     mixed
_atom_sites_solution_primary       direct
_atom_sites_solution_secondary     ?

# start Validation Reply Form
_vrf_PLAT094_7680-9379_sp-8_recryst
;
PROBLEM: Ratio of Maximum / Minimum Residual Density ....       8.18 Report
RESPONSE: The structure contains an artifact of 
electron density, apparently connected with packing defects. 
Unfortunately, with recrystallization this peak becomes smaller, 
but is systematically reproduced.
;
_vrf_PLAT097_7680-9379_sp-8_recryst
;
PROBLEM: Large Reported Max.  (Positive) Residual Density       1.85 eA-3  
RESPONSE: The structure contains an artifact of 
electron density, apparently connected with packing defects. 
Unfortunately, with recrystallization this peak becomes smaller, 
but is systematically reproduced.
;
# end Validation Reply Form

loop_
  _atom_site_label
  _atom_site_type_symbol
  _atom_site_fract_x
  _atom_site_fract_y
  _atom_site_fract_z
  _atom_site_U_iso_or_equiv
  _atom_site_adp_type
  _atom_site_occupancy
  _atom_site_site_symmetry_order
  _atom_site_calc_flag
  _atom_site_refinement_flags_posn
  _atom_site_refinement_flags_adp
  _atom_site_refinement_flags_occupancy
  _atom_site_disorder_assembly
  _atom_site_disorder_group
 O1 O 0.67053(10) 0.67696(13) 0.13135(9) 0.0201(3) Uani 1 1 d . . . . .
 O2 O 0.69445(10) 0.18989(13) 0.13869(9) 0.0217(3) Uani 1 1 d . . . . .
 N1 N 0.42980(12) 0.56429(15) 0.28016(10) 0.0176(3) Uani 1 1 d . . . . .
 N3 N 0.47149(13) 0.79540(16) 0.09010(11) 0.0202(3) Uani 1 1 d . . . . .
 H3 H 0.5336(19) 0.794(2) 0.0809(15) 0.024 Uiso 1 1 d R . . . .
 N2 N 0.29464(13) 0.60164(16) 0.37818(11) 0.0200(3) Uani 1 1 d . . . . .
 C10 C 0.34891(13) 0.65912(17) 0.12818(12) 0.0155(3) Uani 1 1 d . . . . .
 C15 C 0.63060(14) 0.30197(18) 0.13086(12) 0.0174(4) Uani 1 1 d . . . . .
 C13 C 0.62506(14) 0.55044(18) 0.12902(11) 0.0155(3) Uani 1 1 d . . . . .
 C12 C 0.51644(13) 0.54855(18) 0.11916(12) 0.0153(3) Uani 1 1 d . . . . .
 C1 C 0.34078(13) 0.60814(17) 0.20729(12) 0.0151(3) Uani 1 1 d . . . . .
 C17 C 0.46956(14) 0.41932(19) 0.11428(12) 0.0180(4) Uani 1 1 d . . . . .
 H17 H 0.3969 0.4153 0.1074 0.022 Uiso 1 1 calc R . . . .
 C2 C 0.23584(13) 0.59538(17) 0.21167(12) 0.0156(3) Uani 1 1 d . . . . .
 C11 C 0.45211(14) 0.67514(18) 0.11347(12) 0.0157(3) Uani 1 1 d . . . . .
 C9 C 0.25641(14) 0.68891(18) 0.05197(12) 0.0180(4) Uani 1 1 d . . . . .
 H9 H 0.2631 0.7326 0.0011 0.022 Uiso 1 1 calc R . . . .
 C14 C 0.68091(14) 0.42890(18) 0.13614(12) 0.0171(4) Uani 1 1 d . . . . .
 H14 H 0.7541 0.4319 0.1447 0.021 Uiso 1 1 calc R . . . .
 C16 C 0.52362(14) 0.29629(18) 0.11897(12) 0.0186(4) Uani 1 1 d . . . . .
 H16 H 0.4884 0.2104 0.1142 0.022 Uiso 1 1 calc R . . . .
 C7 C 0.14534(14) 0.60491(18) 0.12934(12) 0.0170(4) Uani 1 1 d . . . . .
 C3 C 0.21565(14) 0.57185(17) 0.29370(12) 0.0171(4) Uani 1 1 d . . . . .
 C4 C 0.11643(15) 0.52181(18) 0.28637(13) 0.0204(4) Uani 1 1 d . . . . .
 H4 H 0.1055 0.4922 0.3390 0.025 Uiso 1 1 calc R . . . .
 C8 C 0.15789(14) 0.65569(19) 0.05057(12) 0.0187(4) Uani 1 1 d . . . . .
 H8 H 0.0975 0.6666 -0.0034 0.022 Uiso 1 1 calc R . . . .
 C6 C 0.04290(14) 0.56293(19) 0.12597(13) 0.0208(4) Uani 1 1 d . . . . .
 H6 H -0.0171 0.5687 0.0713 0.025 Uiso 1 1 calc R . . . .
 C23 C 0.64395(16) 0.05771(19) 0.11955(14) 0.0237(4) Uani 1 1 d . . . . .
 H23A H 0.5934 0.0558 0.0571 0.036 Uiso 1 1 calc GR . . . .
 H23B H 0.6062 0.0409 0.1604 0.036 Uiso 1 1 calc GR . . . .
 H23C H 0.6978 -0.0138 0.1281 0.036 Uiso 1 1 calc GR . . . .
 C20 C 0.53064(14) 0.6361(2) 0.31190(13) 0.0212(4) Uani 1 1 d . . . . .
 H20A H 0.5826 0.5835 0.2956 0.032 Uiso 1 1 calc GR . . . .
 H20B H 0.5559 0.6460 0.3775 0.032 Uiso 1 1 calc GR . . . .
 H20C H 0.5216 0.7274 0.2840 0.032 Uiso 1 1 calc GR . . . .
 C5 C 0.03241(14) 0.51440(19) 0.20257(14) 0.0216(4) Uani 1 1 d . . . . .
 H5 H -0.0331 0.4748 0.1990 0.026 Uiso 1 1 calc R . . . .
 C22 C 0.77897(14) 0.6813(2) 0.13903(14) 0.0229(4) Uani 1 1 d . . . . .
 H22A H 0.7865 0.6322 0.0881 0.034 Uiso 1 1 calc GR . . . .
 H22B H 0.8237 0.6373 0.1955 0.034 Uiso 1 1 calc GR . . . .
 H22C H 0.8010 0.7773 0.1387 0.034 Uiso 1 1 calc GR . . . .
 C21 C 0.43258(15) 0.42874(19) 0.31906(13) 0.0220(4) Uani 1 1 d . . . . .
 H21A H 0.3621 0.3865 0.2933 0.033 Uiso 1 1 calc GR . . . .
 H21B H 0.4534 0.4371 0.3845 0.033 Uiso 1 1 calc GR . . . .
 H21C H 0.4842 0.3710 0.3056 0.033 Uiso 1 1 calc GR . . . .
 C18 C 0.33685(15) 0.7420(2) 0.38877(13) 0.0226(4) Uani 1 1 d . . . . .
 H18A H 0.3450 0.7710 0.3329 0.034 Uiso 1 1 calc GR . . . .
 H18B H 0.4061 0.7446 0.4384 0.034 Uiso 1 1 calc GR . . . .
 H18C H 0.2877 0.8044 0.4020 0.034 Uiso 1 1 calc GR . . . .
 C19 C 0.27274(17) 0.5604(2) 0.45750(13) 0.0257(4) Uani 1 1 d . . . . .
 H19A H 0.2145 0.6163 0.4616 0.039 Uiso 1 1 calc GR . . . .
 H19B H 0.3365 0.5743 0.5117 0.039 Uiso 1 1 calc GR . . . .
 H19C H 0.2525 0.4630 0.4524 0.039 Uiso 1 1 calc GR . . . .

loop_
  _atom_site_aniso_label
  _atom_site_aniso_U_11
  _atom_site_aniso_U_22
  _atom_site_aniso_U_33
  _atom_site_aniso_U_23
  _atom_site_aniso_U_13
  _atom_site_aniso_U_12
 O1 0.0161(6) 0.0144(6) 0.0326(7) 0.0006(5) 0.0122(5) -0.0012(5)
 O2 0.0234(7) 0.0136(6) 0.0318(7) 0.0002(5) 0.0144(6) 0.0039(5)
 N1 0.0163(7) 0.0155(7) 0.0226(8) 0.0030(6) 0.0088(6) 0.0003(6)
 N3 0.0211(8) 0.0167(8) 0.0288(8) 0.0020(6) 0.0162(7) 0.0012(6)
 N2 0.0265(8) 0.0159(7) 0.0231(8) 0.0010(6) 0.0157(7) -0.0005(6)
 C10 0.0164(8) 0.0111(8) 0.0228(9) -0.0013(6) 0.0119(7) 0.0012(6)
 C15 0.0218(9) 0.0144(8) 0.0190(8) -0.0001(7) 0.0109(7) 0.0035(7)
 C13 0.0177(8) 0.0151(8) 0.0164(8) -0.0008(6) 0.0094(7) -0.0014(6)
 C12 0.0173(8) 0.0136(8) 0.0184(8) -0.0004(6) 0.0105(7) 0.0011(6)
 C1 0.0171(8) 0.0100(7) 0.0205(8) -0.0011(6) 0.0098(7) 0.0004(6)
 C17 0.0175(8) 0.0164(9) 0.0240(9) -0.0018(7) 0.0121(7) -0.0009(6)
 C2 0.0188(8) 0.0093(7) 0.0227(9) -0.0006(6) 0.0124(7) 0.0003(6)
 C11 0.0175(8) 0.0146(8) 0.0181(8) -0.0005(6) 0.0103(7) 0.0005(6)
 C9 0.0223(9) 0.0140(8) 0.0210(9) 0.0005(7) 0.0120(7) 0.0027(6)
 C14 0.0167(8) 0.0171(9) 0.0203(8) -0.0008(7) 0.0102(7) 0.0008(6)
 C16 0.0228(9) 0.0131(8) 0.0241(9) -0.0010(7) 0.0135(7) -0.0013(7)
 C7 0.0168(8) 0.0122(8) 0.0245(9) -0.0011(7) 0.0104(7) 0.0023(6)
 C3 0.0203(9) 0.0107(8) 0.0242(9) 0.0010(7) 0.0128(7) 0.0020(6)
 C4 0.0266(9) 0.0135(8) 0.0295(10) 0.0014(7) 0.0202(8) 0.0016(7)
 C8 0.0176(8) 0.0171(8) 0.0205(9) -0.0006(7) 0.0060(7) 0.0031(7)
 C6 0.0167(8) 0.0167(9) 0.0300(10) -0.0022(7) 0.0098(7) 0.0011(7)
 C23 0.0301(10) 0.0133(9) 0.0319(10) -0.0002(7) 0.0163(9) 0.0038(7)
 C20 0.0184(8) 0.0235(9) 0.0229(9) -0.0019(7) 0.0091(7) -0.0010(7)
 C5 0.0174(8) 0.0155(9) 0.0368(11) -0.0029(8) 0.0158(8) -0.0003(7)
 C22 0.0164(8) 0.0200(9) 0.0354(11) 0.0018(8) 0.0132(8) -0.0018(7)
 C21 0.0243(9) 0.0182(9) 0.0254(9) 0.0049(7) 0.0114(8) 0.0055(7)
 C18 0.0269(9) 0.0191(9) 0.0253(9) -0.0029(7) 0.0138(8) -0.0025(7)
 C19 0.0344(11) 0.0245(10) 0.0233(9) 0.0030(8) 0.0167(8) 0.0013(8)

_geom_special_details
;
 All esds (except the esd in the dihedral angle between two l.s. planes)
 are estimated using the full covariance matrix.  The cell esds are taken
 into account individually in the estimation of esds in distances, angles
 and torsion angles; correlations between esds in cell parameters are only
 used when they are defined by crystal symmetry.  An approximate (isotropic)
 treatment of cell esds is used for estimating esds involving l.s. planes.
;
loop_
  _geom_bond_atom_site_label_1
  _geom_bond_atom_site_label_2
  _geom_bond_distance
  _geom_bond_site_symmetry_2
  _geom_bond_publ_flag
 O1 C13 1.369(2) . ?
 O1 C22 1.429(2) . ?
 O2 C15 1.367(2) . ?
 O2 C23 1.434(2) . ?
 N1 C1 1.398(2) . ?
 N1 C20 1.449(2) . ?
 N1 C21 1.451(2) . ?
 N3 H3 0.91(2) . ?
 N3 C11 1.283(2) . ?
 N2 C3 1.408(2) . ?
 N2 C18 1.464(2) . ?
 N2 C19 1.460(2) . ?
 C10 C1 1.399(2) . ?
 C10 C11 1.509(2) . ?
 C10 C9 1.418(2) . ?
 C15 C14 1.396(2) . ?
 C15 C16 1.392(2) . ?
 C13 C12 1.422(2) . ?
 C13 C14 1.384(2) . ?
 C12 C17 1.396(2) . ?
 C12 C11 1.491(2) . ?
 C1 C2 1.455(2) . ?
 C17 H17 0.9500 . ?
 C17 C16 1.389(2) . ?
 C2 C7 1.432(2) . ?
 C2 C3 1.452(2) . ?
 C9 H9 0.9500 . ?
 C9 C8 1.366(2) . ?
 C14 H14 0.9500 . ?
 C16 H16 0.9500 . ?
 C7 C8 1.419(3) . ?
 C7 C6 1.429(2) . ?
 C3 C4 1.393(2) . ?
 C4 H4 0.9500 . ?
 C4 C5 1.403(3) . ?
 C8 H8 0.9500 . ?
 C6 H6 0.9500 . ?
 C6 C5 1.367(3) . ?
 C23 H23A 0.9800 . ?
 C23 H23B 0.9800 . ?
 C23 H23C 0.9800 . ?
 C20 H20A 0.9800 . ?
 C20 H20B 0.9800 . ?
 C20 H20C 0.9800 . ?
 C5 H5 0.9500 . ?
 C22 H22A 0.9800 . ?
 C22 H22B 0.9800 . ?
 C22 H22C 0.9800 . ?
 C21 H21A 0.9800 . ?
 C21 H21B 0.9800 . ?
 C21 H21C 0.9800 . ?
 C18 H18A 0.9800 . ?
 C18 H18B 0.9800 . ?
 C18 H18C 0.9800 . ?
 C19 H19A 0.9800 . ?
 C19 H19B 0.9800 . ?
 C19 H19C 0.9800 . ?

loop_
  _geom_angle_atom_site_label_1
  _geom_angle_atom_site_label_2
  _geom_angle_atom_site_label_3
  _geom_angle
  _geom_angle_site_symmetry_1
  _geom_angle_site_symmetry_3
  _geom_angle_publ_flag
 C13 O1 C22 117.82(13) . . ?
 C15 O2 C23 117.22(14) . . ?
 C1 N1 C20 123.85(15) . . ?
 C1 N1 C21 120.74(15) . . ?
 C20 N1 C21 114.54(15) . . ?
 C11 N3 H3 109.5(15) . . ?
 C3 N2 C18 115.36(15) . . ?
 C3 N2 C19 116.68(15) . . ?
 C19 N2 C18 110.55(15) . . ?
 C1 C10 C11 124.32(16) . . ?
 C1 C10 C9 120.55(15) . . ?
 C9 C10 C11 114.93(15) . . ?
 O2 C15 C14 114.78(15) . . ?
 O2 C15 C16 124.95(16) . . ?
 C16 C15 C14 120.26(16) . . ?
 O1 C13 C12 116.85(15) . . ?
 O1 C13 C14 122.45(15) . . ?
 C14 C13 C12 120.70(16) . . ?
 C13 C12 C11 123.67(15) . . ?
 C17 C12 C13 116.68(15) . . ?
 C17 C12 C11 119.65(15) . . ?
 N1 C1 C10 121.89(15) . . ?
 N1 C1 C2 119.49(15) . . ?
 C10 C1 C2 118.57(16) . . ?
 C12 C17 H17 118.3 . . ?
 C16 C17 C12 123.41(16) . . ?
 C16 C17 H17 118.3 . . ?
 C7 C2 C1 118.10(15) . . ?
 C7 C2 C3 117.13(15) . . ?
 C3 C2 C1 124.76(16) . . ?
 N3 C11 C10 116.12(15) . . ?
 N3 C11 C12 126.24(16) . . ?
 C12 C11 C10 117.39(14) . . ?
 C10 C9 H9 119.5 . . ?
 C8 C9 C10 120.99(17) . . ?
 C8 C9 H9 119.5 . . ?
 C15 C14 H14 119.7 . . ?
 C13 C14 C15 120.55(16) . . ?
 C13 C14 H14 119.7 . . ?
 C15 C16 H16 120.8 . . ?
 C17 C16 C15 118.37(16) . . ?
 C17 C16 H16 120.8 . . ?
 C8 C7 C2 119.63(16) . . ?
 C8 C7 C6 119.92(17) . . ?
 C6 C7 C2 120.45(16) . . ?
 N2 C3 C2 120.16(15) . . ?
 C4 C3 N2 121.37(16) . . ?
 C4 C3 C2 118.46(17) . . ?
 C3 C4 H4 119.5 . . ?
 C3 C4 C5 121.07(17) . . ?
 C5 C4 H4 119.5 . . ?
 C9 C8 C7 120.28(17) . . ?
 C9 C8 H8 119.9 . . ?
 C7 C8 H8 119.9 . . ?
 C7 C6 H6 120.5 . . ?
 C5 C6 C7 119.05(18) . . ?
 C5 C6 H6 120.5 . . ?
 O2 C23 H23A 109.5 . . ?
 O2 C23 H23B 109.5 . . ?
 O2 C23 H23C 109.5 . . ?
 H23A C23 H23B 109.5 . . ?
 H23A C23 H23C 109.5 . . ?
 H23B C23 H23C 109.5 . . ?
 N1 C20 H20A 109.5 . . ?
 N1 C20 H20B 109.5 . . ?
 N1 C20 H20C 109.5 . . ?
 H20A C20 H20B 109.5 . . ?
 H20A C20 H20C 109.5 . . ?
 H20B C20 H20C 109.5 . . ?
 C4 C5 H5 119.3 . . ?
 C6 C5 C4 121.36(17) . . ?
 C6 C5 H5 119.3 . . ?
 O1 C22 H22A 109.5 . . ?
 O1 C22 H22B 109.5 . . ?
 O1 C22 H22C 109.5 . . ?
 H22A C22 H22B 109.5 . . ?
 H22A C22 H22C 109.5 . . ?
 H22B C22 H22C 109.5 . . ?
 N1 C21 H21A 109.5 . . ?
 N1 C21 H21B 109.5 . . ?
 N1 C21 H21C 109.5 . . ?
 H21A C21 H21B 109.5 . . ?
 H21A C21 H21C 109.5 . . ?
 H21B C21 H21C 109.5 . . ?
 N2 C18 H18A 109.5 . . ?
 N2 C18 H18B 109.5 . . ?
 N2 C18 H18C 109.5 . . ?
 H18A C18 H18B 109.5 . . ?
 H18A C18 H18C 109.5 . . ?
 H18B C18 H18C 109.5 . . ?
 N2 C19 H19A 109.5 . . ?
 N2 C19 H19B 109.5 . . ?
 N2 C19 H19C 109.5 . . ?
 H19A C19 H19B 109.5 . . ?
 H19A C19 H19C 109.5 . . ?
 H19B C19 H19C 109.5 . . ?

_shelx_res_file
;
    7680-9379_sp-8_recryst.res created by SHELXL-2014/7

TITL 7680-9379_sp-8_recryst in P21/n #14
REM reset to P21/n #14
CELL 0.71073 13.550577 9.714394 15.972685 90 111.6726 90
ZERR 4 0.000656 0.000348 0.000983 0 0.0062 0
LATT 1
SYMM 0.5-X,0.5+Y,0.5-Z
SFAC C H N O
UNIT 92 108 12 8

L.S. 14
PLAN  5
SIZE 0.2 0.2 0.2
TEMP -173(2)
BOND $H
LIST 4
fmap 2
acta
OMIT -4 55
REM <olex2.extras>
REM <HklSrc "%.\\7680-9379_sp-8_recryst.hkl">
REM </olex2.extras>

WGHT    0.066000    1.941300
FVAR       3.96147
O1    4    0.670529    0.676956    0.131351    11.00000    0.01612    0.01441 =
         0.03259    0.00062    0.01218   -0.00121
O2    4    0.694453    0.189890    0.138690    11.00000    0.02342    0.01357 =
         0.03182    0.00018    0.01441    0.00388
N1    3    0.429803    0.564295    0.280156    11.00000    0.01625    0.01545 =
         0.02261    0.00299    0.00878    0.00031
N3    3    0.471494    0.795404    0.090104    11.00000    0.02114    0.01673 =
         0.02881    0.00201    0.01617    0.00124
H3    2    0.533580    0.793812    0.080924    11.00000   -1.20000
N2    3    0.294636    0.601636    0.378177    11.00000    0.02655    0.01594 =
         0.02310    0.00097    0.01568   -0.00054
C10   1    0.348910    0.659116    0.128183    11.00000    0.01643    0.01111 =
         0.02285   -0.00126    0.01195    0.00121
C15   1    0.630596    0.301968    0.130863    11.00000    0.02176    0.01444 =
         0.01899   -0.00014    0.01091    0.00346
C13   1    0.625064    0.550436    0.129018    11.00000    0.01770    0.01513 =
         0.01638   -0.00081    0.00943   -0.00135
C12   1    0.516436    0.548552    0.119160    11.00000    0.01728    0.01360 =
         0.01841   -0.00042    0.01054    0.00107
C1    1    0.340777    0.608141    0.207286    11.00000    0.01714    0.01004 =
         0.02052   -0.00112    0.00982    0.00040
C17   1    0.469557    0.419325    0.114283    11.00000    0.01749    0.01635 =
         0.02395   -0.00184    0.01211   -0.00086
AFIX  43
H17   2    0.396921    0.415306    0.107404    11.00000   -1.20000
AFIX   0
C2    1    0.235837    0.595381    0.211669    11.00000    0.01884    0.00927 =
         0.02274   -0.00060    0.01244    0.00030
C11   1    0.452111    0.675137    0.113465    11.00000    0.01746    0.01462 =
         0.01812   -0.00055    0.01031    0.00051
C9    1    0.256412    0.688911    0.051973    11.00000    0.02231    0.01398 =
         0.02105    0.00046    0.01198    0.00269
AFIX  43
H9    2    0.263063    0.732645    0.001118    11.00000   -1.20000
AFIX   0
C14   1    0.680914    0.428905    0.136136    11.00000    0.01675    0.01706 =
         0.02035   -0.00077    0.01022    0.00077
AFIX  43
H14   2    0.754081    0.431872    0.144680    11.00000   -1.20000
AFIX   0
C16   1    0.523618    0.296291    0.118967    11.00000    0.02282    0.01310 =
         0.02406   -0.00101    0.01346   -0.00131
AFIX  43
H16   2    0.488428    0.210397    0.114169    11.00000   -1.20000
AFIX   0
C7    1    0.145344    0.604906    0.129336    11.00000    0.01677    0.01216 =
         0.02452   -0.00107    0.01038    0.00232
C3    1    0.215645    0.571854    0.293705    11.00000    0.02031    0.01067 =
         0.02423    0.00104    0.01277    0.00205
C4    1    0.116431    0.521811    0.286374    11.00000    0.02665    0.01353 =
         0.02951    0.00139    0.02018    0.00156
AFIX  43
H4    2    0.105509    0.492229    0.338985    11.00000   -1.20000
AFIX   0
C8    1    0.157894    0.655685    0.050571    11.00000    0.01758    0.01710 =
         0.02049   -0.00057    0.00600    0.00314
AFIX  43
H8    2    0.097505    0.666617   -0.003371    11.00000   -1.20000
AFIX   0
C6    1    0.042898    0.562931    0.125967    11.00000    0.01669    0.01671 =
         0.02997   -0.00221    0.00976    0.00114
AFIX  43
H6    2   -0.017075    0.568672    0.071265    11.00000   -1.20000
AFIX   0
C23   1    0.643951    0.057714    0.119553    11.00000    0.03015    0.01329 =
         0.03186   -0.00018    0.01630    0.00381
AFIX 137
H23A  2    0.593378    0.055793    0.057090    11.00000   -1.50000
H23B  2    0.606168    0.040852    0.160365    11.00000   -1.50000
H23C  2    0.697790   -0.013841    0.128126    11.00000   -1.50000
AFIX   0
C20   1    0.530643    0.636110    0.311903    11.00000    0.01842    0.02355 =
         0.02290   -0.00191    0.00908   -0.00102
AFIX 137
H20A  2    0.582632    0.583469    0.295643    11.00000   -1.50000
H20B  2    0.555908    0.646000    0.377538    11.00000   -1.50000
H20C  2    0.521595    0.727439    0.284003    11.00000   -1.50000
AFIX   0
C5    1    0.032407    0.514399    0.202568    11.00000    0.01735    0.01550 =
         0.03676   -0.00287    0.01578   -0.00031
AFIX  43
H5    2   -0.033145    0.474828    0.198981    11.00000   -1.20000
AFIX   0
C22   1    0.778973    0.681263    0.139027    11.00000    0.01637    0.02000 =
         0.03545    0.00184    0.01315   -0.00180
AFIX 137
H22A  2    0.786504    0.632158    0.088121    11.00000   -1.50000
H22B  2    0.823738    0.637313    0.195530    11.00000   -1.50000
H22C  2    0.801030    0.777272    0.138694    11.00000   -1.50000
AFIX   0
C21   1    0.432582    0.428744    0.319055    11.00000    0.02426    0.01823 =
         0.02542    0.00489    0.01140    0.00547
AFIX 137
H21A  2    0.362053    0.386522    0.293333    11.00000   -1.50000
H21B  2    0.453358    0.437097    0.384474    11.00000   -1.50000
H21C  2    0.484212    0.371035    0.305640    11.00000   -1.50000
AFIX   0
C18   1    0.336851    0.742037    0.388765    11.00000    0.02693    0.01910 =
         0.02530   -0.00294    0.01384   -0.00248
AFIX 137
H18A  2    0.345018    0.771049    0.332915    11.00000   -1.50000
H18B  2    0.406090    0.744581    0.438426    11.00000   -1.50000
H18C  2    0.287694    0.804435    0.402040    11.00000   -1.50000
AFIX   0
C19   1    0.272740    0.560425    0.457499    11.00000    0.03441    0.02449 =
         0.02332    0.00296    0.01665    0.00129
AFIX 137
H19A  2    0.214513    0.616331    0.461640    11.00000   -1.50000
H19B  2    0.336465    0.574255    0.511663    11.00000   -1.50000
H19C  2    0.252542    0.463022    0.452442    11.00000   -1.50000
AFIX   0
HKLF 4

REM  7680-9379_sp-8_recryst in P21/n #14
REM R1 =  0.0562 for    3754 Fo > 4sig(Fo)  and  0.0681 for all    4497 data
REM    262 parameters refined using      0 restraints

END

WGHT      0.0660      1.9412

REM Highest difference peak  1.848,  deepest hole -0.226,  1-sigma level  0.058
Q1    1  -0.0570  0.5277  0.0641  11.00000  0.05    1.85
Q2    1   0.2602  0.5787  0.3355  11.00000  0.05    0.31
Q3    1   0.4006  0.6658  0.1203  11.00000  0.05    0.31
Q4    1   0.2819  0.5944  0.2060  11.00000  0.05    0.29
Q5    1   0.1859  0.6276  0.1722  11.00000  0.05    0.28
;
_shelx_res_checksum                73007
_shelx_hkl_file
;
   0   0  -2 85755.6 1522.11   2
   0   0   2 95024.8 1527.83   4
   0   0  -3-30.1711 25.4367   4
   0   0   3 59.8125 22.4549   2
   0   0   3 35.1263 17.8878   1
   0   0  -3 33.5484 25.2854   2
   0   0  -4 901960. 15159.6   4
   0   0   4 910435. 15159.6   2
   0   0   4 925164. 15145.0   1
   0   0  -4 938749. 15161.5   2
   0   0   5 54.6501 28.6166   1
   0   0  -5 69.6974 37.8120   2
   0   0  -5-9.89488 33.8248   7
   0   0  -5-58.0007 42.3179   4
   0   0  -6 350.743 53.8639   7
   0   0  -6 305.582 53.3381   4
   0   0  -6 398.260 59.7894   2
   0   0  -7 37.1413 45.8451   4
   0   0  -7 41.2418 37.8852   7
   0   0  -7 35.2035 36.9570   2
   0   0  -8 109184. 1992.61   7
   0   0  -8 112511. 2023.22   4
   0   0  -8 113532. 2025.89   2
   0   0  -9 69.9682 54.7708   4
   0   0  -9 63.2829 50.5475   7
   0   0 -10 8257.10 289.794   7
   0   0 -10 8852.69 311.559   4
   0   0 -11 51.6563 73.8811   4
   0   0 -11 106.722 65.0827   7
   0   0 -12 206450. 3640.33   4
   0   0 -12 200662. 3596.99   7
   0   0 -13 993.869 141.109   4
   0   0 -13 823.049 124.148   7
   0   0 -14 3710.97 217.880   7
   0   0 -14 2930.11 215.152   4
   0   0 -15-12.1289 64.1778   7
   0   0 -15 147.948 92.2903   4
   0   0 -16 20252.5 643.808   4
   0   0 -16 19178.1 599.709   7
   0   0 -17 64.6598 85.3169   4
   0   0 -17 454.829 111.319   7
   0   0 -18 338.598 114.852   4
   0   0 -19-134.163 101.769   4
   0   0 -20 2448.04 243.130   4
   0   0 -21 295.066 129.350   4
   0   1   2 5675.41 149.666   1
   0   1   2 6006.64 124.135   4
   0  -1  -2 5824.58 148.870   7
   0  -1  -2 5689.57 147.748   1
   0  -1  -2 5887.33 123.555   4
   0   1   2 5737.12 148.356   7
   0   1  -2 6351.65 154.119   4
   0  -1  -3 33102.8 624.725   7
   0   1  -3 33859.6 632.890   4
   0   1   3 33728.2 598.745   4
   0  -1  -3 31960.0 594.911   4
   0   1   3 33970.5 629.551   1
   0   1  -4 15672.6 362.883   4
   0   1   4 16507.5 332.467   4
   0  -1  -4 15672.7 351.357   7
   0  -1  -4 15367.3 327.966   4
   0   1  -5 101107. 1779.85   4
   0   1  -5 96974.2 1752.85   2
   0  -1  -5 99446.8 1736.96   4
   0  -1  -5 98898.1 1759.36   7
   0  -1   5 101695. 1710.71   1
   0  -1  -6 6591.69 217.068   7
   0  -1  -6 6686.85 203.562   4
   0   1  -6 6987.81 232.575   4
   0  -1   6 6694.22 183.041   1
   0   1  -6 6524.90 213.065   2
   0   1  -7 38341.7 804.997   4
   0  -1  -7 37659.0 782.699   7
   0  -1  -7 38507.7 768.011   4
   0   1  -7 38709.0 787.392   2
   0   1  -8 42.2608 51.4849   4
   0  -1  -8 18.4123 45.1186   7
   0   1  -8 47.1820 40.5567   2
   0   1  -8 51.1689 38.4979   7
   0  -1  -8 48.0426 43.1779   4
   0  -1  -9 6915.80 252.761   4
   0   1  -9 7035.78 278.174   4
   0  -1  -9 6767.70 260.379   7
   0   1  -9 6843.46 258.896   2
   0   1  -9 8010.48 248.245   7
   0  -1 -10 2093.46 139.937   4
   0   1 -10 2220.05 149.784   2
   0   1 -10 2488.74 139.215   7
   0   1 -10 2136.61 153.288   4
   0  -1 -10 1849.95 142.347   7
   0   1 -11 11433.5 345.642   7
   0  -1 -11 10551.1 365.844   7
   0   1 -11 11452.8 398.979   4
   0   1 -11 11331.1 382.831   2
   0  -1 -11 10935.7 361.700   4
   0   1 -12 1266.33 141.164   2
   0  -1 -12 1660.50 154.861   7
   0   1 -12 1304.19 148.875   4
   0   1 -12 1395.14 122.783   7
   0  -1 -12 1588.89 150.268   4
   0   1 -13 2074.64 186.246   4
   0  -1 -13 2253.51 175.435   7
   0   1 -13 2168.62 158.984   7
   0  -1 -13 2543.88 180.922   4
   0   1 -14 95.0451 60.4333   7
   0   1 -14 199.017 89.4684   4
   0  -1 -14 167.608 78.2886   4
   0  -1 -14 234.930 84.8071   7
   0   1 -15 9328.01 406.064   4
   0  -1 -15 8826.91 379.305   7
   0  -1 -15 9327.70 384.237   4
   0   1 -15 9141.77 355.993   7
   0  -1 -16 147.202 89.1533   7
   0  -1 -16 245.660 93.8464   4
   0   1 -16 218.797 109.090   4
   0   1 -16 222.803 79.1828   7
   0   1 -17 361.528 95.2540   7
   0  -1 -17 385.462 111.127   4
   0  -1 -17 731.942 127.122   7
   0   1 -17 670.573 133.708   4
   0   1 -18 293.895 109.351   4
   0  -1 -18 282.635 102.080   4
   0  -1 -19 148.295 98.2057   4
   0   1 -19 140.015 115.777   4
   0  -1 -20 8.19260 94.4952   4
   0   1 -20 83.9190 113.621   4
   0   1 -21 192.008 118.959   4
   0  -2   0 26085.7 513.042   3
   0  -2   0 26525.9 483.528   1
   0   2   0 27064.5 515.996   3
   0   2   0 25855.0 483.601   1
   0   2  -1 487030. 8375.57   6
   0   2   1 522736. 8389.15   7
   0  -2  -1 500371. 8384.64   1
   0   2  -1 505874. 8347.72   1
   0   2   1 502786. 8387.01   1
   0  -2  -1 499335. 8400.19   3
   0  -2   1 508227. 8346.52   1
   0   2   2 111804. 1887.80   7
   0   2   2 108146. 1887.25   3
   0  -2  -2 105626. 1883.30   1
   0   2   2 110507. 1888.04   1
   0  -2  -2 107874. 1887.19   7
   0   2  -2 111808. 1850.79   6
   0   2  -3 28322.9 562.679   4
   0  -2  -3 27176.3 561.157   7
   0  -2  -3 27588.0 490.810   4
   0  -2   3 28074.3 509.127   6
   0   2   3 27801.2 492.273   4
   0   2  -4 54917.1 1050.88   4
   0  -2  -4 56479.5 1044.90   7
   0  -2  -4 56010.7 973.707   4
   0   2   4 55867.8 974.316   4
   0  -2  -5 4286.55 135.694   4
   0   2  -5 4514.30 181.696   4
   0  -2  -5 4559.50 176.046   7
   0  -2   5 4836.72 116.632   1
   0  -2  -6 2676.32 111.940   4
   0   2  -6 2708.19 147.982   4
   0  -2   6 2674.80 89.8855   1
   0  -2  -6 2323.92 132.502   7
   0   2  -7 910.615 97.4010   4
   0  -2  -7 884.336 70.2209   4
   0  -2   7 1112.39 61.7607   1
   0  -2  -7 774.570 86.3331   7
   0  -2  -8 6974.22 224.193   4
   0   2  -8 6982.40 272.663   4
   0  -2  -8 6673.69 255.901   7
   0   2  -8 7165.66 250.280   2
   0  -2  -9 13490.0 398.259   7
   0   2  -9 12982.6 412.461   4
   0   2  -9 12129.6 376.798   2
   0  -2  -9 13280.8 360.331   4
   0   2 -10 5071.40 234.638   2
   0  -2 -10 5593.71 250.016   7
   0  -2 -10 5584.00 223.828   4
   0   2 -10 5692.16 265.458   4
   0   2 -10 5587.93 201.463   7
   0   2 -11 24059.3 660.941   4
   0   2 -11 24073.5 562.903   7
   0   2 -11 23047.3 617.153   2
   0  -2 -11 24521.9 636.539   7
   0  -2 -11 24755.6 595.847   4
   0   2 -12 6616.37 289.682   2
   0   2 -12 6795.24 253.572   7
   0  -2 -12 6605.84 299.480   7
   0   2 -12 6821.57 320.103   4
   0  -2 -12 6800.56 275.632   4
   0  -2 -13 43426.9 973.128   4
   0   2 -13 45303.6 1054.93   4
   0   2 -13 41636.3 1000.40   2
   0  -2 -13 43821.7 1016.35   7
   0   2 -13 43151.0 930.279   7
   0  -2 -14 913.287 135.964   7
   0   2 -14 844.883 134.685   4
   0   2 -14 1005.33 111.982   7
   0   2 -14 1062.60 136.602   2
   0  -2 -14 852.787 119.149   4
   0   2 -15 1895.10 150.129   7
   0   2 -15 1897.14 192.705   4
   0  -2 -15 1993.19 171.749   4
   0  -2 -15 2424.70 201.710   7
   0  -2 -16 216.101 90.5883   4
   0  -2 -16 132.464 99.5309   7
   0   2 -16-0.17743 86.2201   4
   0  -2 -17-4.03481 73.3566   4
   0   2 -17 36.7101 98.2540   4
   0  -2 -18 340.935 100.385   4
   0   2 -18 249.070 118.847   4
   0   2 -19 214.411 115.181   4
   0   2 -20 672.427 159.310   4
   0   3   0 128.408 30.3391   1
   0  -3   0 133.842 47.7015   3
   0  -3   0 123.717 29.3589   1
   0   3   0 110.373 27.9891   7
   0   3  -1 61981.3 1123.21   1
   0  -3  -1 63839.3 1160.83   1
   0  -3   1 64640.6 1194.59   3
   0  -3  -1 65156.8 1192.61   3
   0   3   1 65307.7 1163.09   1
   0  -3   1 63861.4 1124.30   1
   0   3  -2 3220.87 113.284   6
   0  -3   2 3109.55 84.4824   1
   0   3  -2 3048.16 85.0178   1
   0  -3  -2 3106.40 133.646   3
   0  -3  -2 2628.68 118.478   1
   0  -3  -3 2174.65 115.358   7
   0   3  -3 2218.97 89.3114   6
   0   3  -3 1927.98 106.626   4
   0   3   4 8778.55 181.003   4
   0   3  -4 8651.38 265.012   4
   0  -3  -4 8727.27 265.859   7
   0  -3  -4 8576.07 176.611   4
   0  -3   4 8951.07 213.889   6
   0  -3   5 886.367 54.0088   6
   0  -3  -5 797.012 82.1486   7
   0  -3  -5 1005.21 50.4153   4
   0   3  -5 1103.07 95.7036   4
   0  -3   6 8483.45 179.706   1
   0  -3  -6 9604.72 221.872   4
   0  -3  -6 9437.38 300.484   7
   0  -3   6 9492.01 217.750   6
   0   3  -6 10046.0 311.921   4
   0   3  -7 911.759 105.775   4
   0  -3  -7 1061.41 105.347   7
   0  -3   7 834.660 42.9538   1
   0  -3   7 901.371 56.4830   6
   0  -3  -7 910.017 65.9143   4
   0  -3   8 585.232 42.5723   1
   0  -3  -8 678.125 62.7883   4
   0  -3  -8 710.279 95.2741   7
   0   3  -8 606.970 95.9975   4
   0  -3  -9 925.013 80.9492   4
   0   3  -9 1023.13 118.676   4
   0  -3  -9 805.651 103.910   7
   0   3  -9 1239.45 113.457   2
   0  -3   9 952.661 59.3025   1
   0   3 -10 35.3264 74.2978   4
   0  -3 -10 148.856 49.6232   4
   0  -3 -10 200.786 74.6515   7
   0   3 -10 121.388 65.7335   2
   0   3 -10 142.218 43.2673   7
   0   3 -11 20212.5 484.250   7
   0   3 -11 21325.3 616.436   4
   0   3 -11 20139.0 564.317   2
   0  -3 -11 21382.4 517.356   4
   0  -3 -11 21104.1 596.003   7
   0   3 -12 41.9442 80.8368   4
   0   3 -12 231.042 53.2673   7
   0   3 -12 271.478 75.3456   2
   0  -3 -12 238.005 63.8602   4
   0  -3 -12 346.325 92.3460   7
   0  -3 -13 1749.52 140.096   4
   0  -3 -13 1517.80 161.556   7
   0   3 -13 1499.61 167.737   4
   0   3 -13 1696.99 120.742   7
   0   3 -13 1899.24 160.290   2
   0   3 -14 1584.72 177.399   4
   0  -3 -14 1741.57 179.871   7
   0   3 -14 1821.84 133.595   7
   0   3 -14 1811.21 170.767   2
   0  -3 -14 1957.53 153.697   4
   0  -3 -15 262.235 81.3464   4
   0   3 -15 364.687 108.405   4
   0  -3 -15 524.609 122.065   7
   0   3 -16 242.460 97.6330   2
   0  -3 -16 386.311 93.9088   4
   0   3 -17 1508.88 201.600   4
   0   3 -18 1876.07 226.501   4
   0   3 -19 1174.18 191.500   4
   0   3 -20 181.978 120.304   4
   0  -4   0 22759.8 470.390   1
   0  -4   0 22271.8 520.081   3
   0  -4  -1 18513.9 454.234   3
   0  -4   1 19033.8 387.587   1
   0   4  -1 19047.8 390.086   1
   0   4  -1 17477.6 396.043   4
   0  -4  -1 18536.4 414.851   1
   0  -4   1 19392.9 461.212   3
   0  -4   2 3044.28 99.3343   1
   0   4  -2 2971.11 129.446   4
   0   4  -2 3151.89 101.774   1
   0  -4  -2 2907.35 147.379   3
   0   4  -3 11992.8 322.960   4
   0   4  -4 1171.07 97.9347   4
   0  -4  -5 18814.9 485.056   7
   0   4  -5 17784.7 468.063   4
   0  -4  -6 3385.60 186.508   7
   0   4  -6 2901.61 172.865   4
   0  -4  -6 3201.37 95.5300   4
   0   4  -7 7855.43 300.601   4
   0  -4  -7 7691.32 193.594   4
   0  -4   7 7712.95 210.098   6
   0  -4  -7 7742.28 298.070   7
   0  -4   8 71.2260 30.6076   6
   0  -4  -8 64.4370 30.7438   4
   0   4  -8 124.782 78.3220   4
   0  -4   9 7703.45 206.815   6
   0  -4  -9 7494.09 220.374   4
   0  -4   9 7305.17 156.944   1
   0  -4  -9 7579.98 312.626   7
   0   4  -9 7841.71 323.023   4
   0  -4 -10-20.5526 41.6302   4
   0  -4  10-2.40854 30.5409   6
   0  -4 -10 59.2185 78.6590   7
   0   4 -10-0.61726 81.9232   4
   0  -4 -11 15547.5 408.553   4
   0   4 -11 15245.9 524.684   4
   0  -4 -11 15893.3 526.026   7
   0  -4  11 14915.4 352.433   6
   0   4 -11 15156.7 473.982   2
   0  -4 -12 4360.15 266.231   7
   0   4 -12 4533.51 276.788   4
   0  -4 -12 4384.05 195.567   4
   0   4 -12 4423.12 176.769   7
   0   4 -12 4174.41 231.943   2
   0  -4 -13 1513.13 122.102   4
   0   4 -13 1702.11 179.314   4
   0  -4 -13 1328.08 170.535   7
   0   4 -13 1674.54 157.207   2
   0   4 -14 2.16549 65.9084   2
   0   4 -14-24.0743 92.2338   4
   0   4 -15 1621.23 164.347   2
   0   4 -15 1538.83 191.353   4
   0   4 -16 1536.52 200.211   4
   0   4 -16 1637.31 175.171   2
   0   4 -17 327.857 116.351   2
   0   4 -17 420.540 138.923   4
   0   4 -18 214.446 128.955   4
   0   4 -19 1612.48 221.682   4
   0  -5   0 11.5901 60.0612   3
   0   5   0 1.24730 26.5200   4
   0  -5  -1 8366.12 285.930   3
   0   5  -1 7764.02 224.120   4
   0  -5  -1 7630.65 182.140   5
   0  -5   1 7902.38 279.558   3
   0   5   1 7592.59 189.826   4
   0  -5  -2 34380.7 729.996   3
   0  -5   2 32158.2 722.464   3
   0   5  -2 31996.8 610.519   1
   0   5   2 30440.4 567.378   4
   0   5  -2 32688.4 663.126   4
   0  -5  -3 79.4879 61.6727   3
   0   5  -3 117.888 49.8802   4
   0   5  -4 2438.21 142.402   4
   0   5  -5 232.413 65.6999   4
   0   5  -6 778.156 98.1550   4
   0   5  -7 1588.63 140.575   4
   0   5  -8 1675.78 151.700   4
   0  -5  -8 1754.16 71.7501   4
   0  -5  -9 704.849 54.6609   4
   0   5  -9 643.236 114.085   4
   0  -5 -10 15275.8 352.983   4
   0   5 -10 15396.9 519.322   4
   0   5 -11 955.397 143.096   4
   0   5 -12 2114.43 202.753   4
   0   5 -12 2335.25 177.685   2
   0   5 -13 6119.14 301.026   2
   0   5 -13 6107.30 342.798   4
   0   5 -14 1375.79 181.804   4
   0   5 -14 1196.91 143.929   2
   0   5 -15 204.555 82.7762   2
   0   5 -15 339.154 126.907   4
   0   5 -16 745.090 163.357   4
   0   5 -16 879.288 143.760   2
   0   5 -17 4701.12 303.401   2
   0   5 -17 5159.10 359.202   4
   0   5 -18 2533.69 233.535   2
   0   5 -18 2431.86 266.525   4
   0  -6   0 4995.43 240.466   3
   0   6   0 5407.96 175.123   4
   0   6   1 1526.39 76.0600   4
   0   6  -1 1301.12 90.1956   4
   0  -6  -1 1538.52 137.332   3
   0  -6  -1 1372.76 66.9848   5
   0  -6   1 1412.14 128.514   3
   0  -6  -2 4596.94 112.888   5
   0  -6  -2 5569.15 249.110   3
   0   6   2 5190.02 134.769   4
   0  -6   2 6080.82 260.106   3
   0   6  -2 5615.88 202.029   4
   0   6  -3 30.2825 50.9847   4
   0  -6   3 107.278 76.8475   3
   0  -6  -3-47.4015 72.0386   3
   0   6  -4 332.856 66.6721   4
   0   6  -5 140.515 57.2256   4
   0   6  -6 548.652 86.9612   4
   0   6  -7 95.0206 72.7433   4
   0   6  -8 522.985 94.5102   4
   0   6  -9 5219.14 280.458   4
   0   6 -10 7792.24 361.369   4
   0   6 -11 23.2351 81.8417   4
   0   6 -12 1107.15 158.419   4
   0   6 -13 3347.38 259.713   4
   0   6 -13 3339.00 221.439   2
   0   6 -14 308.997 90.4681   2
   0   6 -14 121.866 111.820   4
   0   6 -15-34.4705 71.0372   2
   0   6 -15-69.5174 108.206   4
   0   6 -16 274.447 99.9269   2
   0   6 -16 124.367 128.341   4
   0   6 -17 911.467 146.370   2
   0   6 -17 1064.73 192.597   4
   0   6 -18 613.384 132.608   2
   0   6 -18 392.083 158.934   4
   0   7   0 49.6844 37.3521   4
   0  -7   0 69.2214 74.3296   3
   0   7  -1 944.144 82.6099   4
   0  -7  -1 982.599 59.5311   5
   0  -7   1 971.893 120.517   3
   0   7   1 892.129 65.9835   4
   0  -7  -1 929.976 122.221   3
   0   7   2 17173.8 336.109   4
   0  -7  -2 16600.0 501.538   3
   0  -7   2 18196.4 522.160   3
   0   7  -2 18535.5 439.654   4
   0  -7   3 858.250 120.849   3
   0  -7  -3 918.295 125.445   3
   0   7  -3 1040.03 102.369   4
   0   7  -4 12765.1 393.418   4
   0  -7   4 12815.6 450.984   3
   0  -7   5 5487.40 288.464   3
   0   7  -5 4921.41 240.229   4
   0   7  -6 19199.9 554.096   4
   0   7  -7 12255.3 432.629   4
   0   7  -8 719.887 115.938   4
   0   7  -9 730.543 122.279   4
   0   7 -10 202.494 87.2773   4
   0   7 -11 777.229 134.951   4
   0   7 -12 1426.73 183.046   4
   0   7 -13 208.252 106.401   4
   0   7 -14 2592.21 209.780   2
   0   7 -14 3619.97 288.180   4
   0   7 -15 1265.43 162.059   2
   0   7 -15 1475.72 206.374   4
   0   7 -16 3624.50 267.227   2
   0   7 -16 3698.17 314.853   4
   0   7 -17 833.044 189.957   4
   0   8   0 91792.7 1660.85   4
   0  -8   0 92404.4 1854.48   3
   0   8   1 8414.76 233.651   4
   0   8  -1 8199.03 270.721   4
   0  -8   1 8353.05 360.617   3
   0  -8  -1 8204.76 353.829   3
   0  -8   2 1337.61 147.265   3
   0  -8  -2 1191.00 145.110   3
   0   8  -2 1341.45 114.300   4
   0   8  -3 14736.2 428.882   4
   0  -8  -3 14792.8 513.493   3
   0  -8   3 15758.3 522.376   3
   0   8  -4 41611.4 931.515   4
   0  -8   4 43337.8 1033.07   3
   0   8  -5 3018.57 195.426   4
   0  -8   5 3024.41 229.419   3
   0   8  -6 11.1665 65.6934   4
   0  -8   6 135.859 115.180   3
   0  -8   7 1722.13 199.516   3
   0   8  -7 1346.11 147.596   4
   0   8  -8 20187.2 623.202   4
   0   8  -9 1384.11 164.113   4
   0   8 -10 4230.99 281.413   4
   0   8 -11 432.360 113.473   4
   0   8 -12 12002.6 519.526   4
   0   8 -13 188.680 112.574   4
   0   8 -14 190.609 113.428   4
   0   8 -14 42.7593 79.7463   2
   0   8 -15 3065.23 243.058   2
   0   8 -15 3520.36 307.622   4
   0   8 -16 2575.88 276.815   4
   0  -9   0 174.496 88.4402   3
   0  -9   1 5950.55 319.410   3
   0   9  -1 6092.18 231.624   4
   0  -9  -1 5882.37 313.728   3
   0  -9   2 1057.35 139.941   3
   0   9  -2 1074.65 104.743   4
   0  -9  -2 1031.98 152.997   3
   0   9  -3 368.838 73.2982   4
   0  -9   3 515.700 125.334   3
   0  -9  -3 710.221 132.868   3
   0  -9   4 35.9262 86.2346   3
   0   9  -4 181.230 80.8456   4
   0   9  -5 25516.6 682.342   4
   0  -9   5 25850.2 768.463   3
   0  -9   6 5812.54 339.395   3
   0   9  -6 5618.19 285.559   4
   0  -9   7 13180.5 535.052   3
   0   9  -7 13249.9 476.369   4
   0   9  -8 680.324 127.171   4
   0  -9   8 679.151 144.616   3
   0  -9   9 668.880 160.852   3
   0   9  -9 321.752 107.997   4
   0   9 -10 4682.64 298.178   4
   0   9 -11 1122.40 166.719   4
   0   9 -12 448.746 110.518   4
   0   9 -13 753.995 159.066   4
   0   9 -14 1376.42 208.851   4
   0   9 -15 234.846 116.821   4
   0 -10   0 1696.41 188.536   3
   0 -10   1 922.289 139.830   3
   0 -10  -1 1147.56 158.167   3
   0 -10  -2 1233.84 165.601   3
   0 -10   2 929.674 142.512   3
   0 -10   3 4106.44 285.756   3
   0 -10   4 72.8207 101.489   3
   0  10  -4 156.878 65.6539   4
   0 -10   5 77.5963 103.784   3
   0  10  -5 93.9237 60.3592   4
   0 -10   6-36.2575 100.927   3
   0  10  -6-37.7153 66.4104   4
   0 -10   7 1164.29 171.381   3
   0  10  -7 1113.33 138.568   4
   0  10  -8-21.0745 79.3752   4
   0 -10   8 360.276 134.644   3
   0 -10   9 5671.56 366.681   3
   0  10  -9 4491.65 287.265   4
   0 -10  10 624.234 160.008   3
   0  10 -10 439.557 117.294   4
   0  10 -11 56.1361 96.9244   4
   0 -10  11 174.905 123.152   3
   0  10 -12 127.014 109.108   4
   0 -10  12-12.2924 103.951   3
   0  10 -13 2953.10 278.877   4
   0  10 -14 2999.32 290.653   4
   0 -11   0-13.4839 94.6057   3
   0 -11  -1 2854.14 251.513   3
   0 -11   1 3197.15 266.674   3
   0 -11  -2 226.813 108.214   3
   0 -11   2 337.085 133.009   3
   0 -11   3 1448.51 192.659   3
   0 -11   4 51.8865 97.1019   3
   0 -11   5 131.746 97.1176   3
   0 -11   6 8076.74 438.310   3
   0  11  -7 798.495 129.773   4
   0 -11   7 1054.60 190.086   3
   0  11  -8 3863.44 266.875   4
   0 -11   8 4654.87 345.869   3
   0 -11   9 555.975 159.354   3
   0  11  -9 505.885 120.954   4
   0  11 -10 287.214 107.070   4
   0 -11  10 83.9064 107.159   3
   0 -11  11 334.310 143.046   3
   0  11 -11 505.356 141.653   4
   0 -11  12 334.038 157.291   3
   0  11 -12 270.924 123.889   4
   0 -12   0 1292.46 182.845   3
   0 -12   1 1964.70 231.811   3
   0 -12  -1 2019.84 226.407   3
   0 -12   2 565.682 154.922   3
   0 -12   3 320.341 110.826   3
   0 -12   4-77.7886 111.162   3
   0 -12   5 1051.93 183.113   3
   0 -12   6 227.913 117.425   3
   0 -12   7 491.106 151.441   3
   0 -12   8-44.1917 116.899   3
   0 -12   9-106.457 137.145   3
   0 -13   0 61.5691 120.348   3
   0 -13   1 248.816 134.336   3
   0 -13   2 2790.30 270.883   3
   0 -13   3 515.944 164.266   3
   0 -13   4 1875.60 234.415   3
   1   0 -22 132.000 110.898   4
   1   0 -21 7279.97 422.456   4
   1   0 -20 41.0900 95.6761   4
   1   0 -19 734.556 155.015   4
   1   0 -18 32.5808 93.0625   4
   1   0 -17 14420.9 539.245   4
   1   0 -16-29.5544 76.9707   4
   1   0 -15 3659.93 241.195   4
   1   0 -15 3697.15 225.994   7
   1   0 -14 34.9261 60.9149   7
   1   0 -14 10.5022 73.1110   4
   1   0 -13 228.679 90.8226   4
   1   0 -13 266.986 73.5711   7
   1   0 -12 162.852 84.2617   4
   1   0 -12 54.9161 62.0698   7
   1   0 -11 37377.7 822.412   7
   1   0 -11 38658.1 863.920   4
   1   0 -10 160.624 65.7782   7
   1   0 -10 132.021 71.1028   4
   1   0  -9 146993. 2569.47   7
   1   0  -9 144125. 2603.20   4
   1   0  -8 91.6895 45.5113   7
   1   0  -8 69.5038 52.8907   4
   1   0  -7 8245.90 242.735   7
   1   0  -7 8710.52 262.967   4
   1   0  -6 153.516 58.7169   4
   1   0  -6 63.2278 39.4588   7
   1   0  -5 971147. 16213.9   7
   1   0  -5 999999. 16239.6   4
  -1   0   4 17.5300 29.1435   4
   1   0  -4 4.43358 27.6592   7
  -1   0   4 38.9688 24.8530   7
  -1   0   4 57.1852 23.4997   2
   1   0  -4 89.1685 36.0738   4
   1   0  -3 1097.03 58.9149   4
  -1   0   3 1142.34 50.6416   7
  -1   0   3 1006.14 49.5330   2
  -1   0   3 917.061 53.9055   4
  -1   0  -2 46.9441 25.4825   2
  -1   0  -2 15.2791 17.7927   1
   1   0   2 62.5660 19.5952   1
   1   0   3 61915.1 1088.47   1
  -1   0  -3 62000.6 1086.86   1
  -1   0  -3 62316.6 1107.89   2
   1   0   4 3.73146 25.5823   1
  -1   0  -4-6.14599 26.9647   1
  -1   0  -4 62.9858 40.0973   2
  -1   0  -5 1255.07 75.7115   1
  -1   0  -5 1531.77 94.7490   2
  -1   0  -6 82.5979 44.4479   4
  -1   0  -6 23.6101 43.5474   2
  -1   0  -7 95111.9 1756.58   2
  -1   0  -7 96284.6 1754.37   4
  -1   0  -8-54.2639 56.5055   4
  -1   0  -8-15.6574 50.1797   2
  -1   0  -9 137.417 62.0674   2
  -1   0  -9 215.179 57.8915   7
  -1   0  -9 199.223 59.5270   4
  -1   0 -10 125.747 67.3465   4
  -1   0 -10 20.0934 51.9890   7
  -1   0 -10 77.1786 63.4452   2
  -1   0 -11 2253.30 166.372   4
  -1   0 -11 1889.12 142.965   7
  -1   0 -12 115.995 70.4857   7
  -1   0 -12 113.286 76.7839   4
  -1   0 -13 2650.52 200.657   4
  -1   0 -13 2683.46 184.927   7
  -1   0 -14 59.7811 88.5271   4
  -1   0 -14-9.46632 64.8945   7
  -1   0 -15 475.083 106.643   7
  -1   0 -15 670.320 121.148   4
  -1   0 -16 91.7987 82.1864   7
  -1   0 -16-66.1571 93.5998   4
  -1   0 -17 9299.92 436.152   4
  -1   0 -17 9212.83 407.370   7
  -1   0 -18 240.236 109.389   7
  -1   0 -18 137.218 105.856   4
  -1   0 -19 294.218 107.491   4
  -1   0 -20 122.868 123.721   4
  -1   0 -21 49.6404 98.3890   4
   1   1 -21 568.185 152.765   4
   1  -1 -20 3544.42 280.464   4
   1   1 -20 2758.67 267.418   4
   1  -1 -19-96.7139 91.1859   4
   1   1 -19 135.347 103.605   4
   1   1 -18 698.667 135.935   4
   1  -1 -18 902.335 142.726   4
   1   1 -17 199.274 105.732   4
   1  -1 -17 225.230 98.0721   4
   1  -1 -16 2212.94 195.249   4
   1   1 -16 2239.59 209.608   4
   1  -1 -15 3580.10 228.259   4
   1   1 -15 3458.48 247.676   4
   1   1 -15 3098.42 201.994   7
   1   1 -14 2857.00 178.257   7
   1   1 -14 2763.05 207.075   4
   1  -1 -14 2516.00 191.056   7
   1  -1 -14 2630.82 190.205   4
   1  -1 -13 1551.03 147.060   7
   1  -1 -13 1617.91 148.726   4
   1   1 -13 1406.41 154.127   4
   1   1 -13 1196.60 112.249   7
   1   1 -12 3933.82 232.355   4
   1  -1 -12 4141.21 222.006   7
   1   1 -12 3919.79 190.342   7
   1  -1 -12 4006.24 214.383   4
   1   1 -11 886.153 105.485   2
   1   1 -11 702.026 105.556   4
   1   1 -11 648.006 83.9547   7
   1  -1 -11 710.787 94.4521   7
   1  -1 -11 860.078 102.696   4
   1   1 -10 7581.73 294.158   4
   1  -1 -10 6974.33 278.570   7
   1   1 -10 8104.20 259.366   7
   1   1 -10 8334.50 288.157   2
   1  -1 -10 7692.63 281.323   4
   1   1  -9 18066.4 470.265   2
   1  -1  -9 19427.6 482.283   7
   1   1  -9 18586.1 437.808   7
   1  -1  -9 19446.5 478.318   4
   1   1  -9 19148.7 503.893   4
   1   1  -8 19346.1 457.207   2
   1   1  -8 18792.9 421.060   7
   1  -1  -8 18750.2 463.017   7
   1  -1  -8 17975.5 449.261   4
   1   1  -8 19103.7 481.151   4
   1  -1  -7 4947.39 174.505   4
   1   1  -7 4218.73 144.654   7
   1   1  -7 4014.11 163.671   2
   1  -1  -7 4845.36 181.065   7
   1   1  -7 4272.87 186.114   4
   1  -1  -6 546.980 62.5452   7
   1   1  -6 504.624 66.4866   4
   1   1  -6 430.744 50.5858   2
   1  -1  -6 523.828 55.5943   4
   1   1  -6 507.507 44.8636   7
  -1   1   5 15041.7 339.298   4
   1   1  -5 15195.8 366.803   4
   1  -1  -5 14607.4 353.215   7
   1  -1  -5 15497.4 340.191   4
   1   1  -5 15597.1 313.715   7
   1   1  -5 15778.8 342.970   2
  -1   1   4 45627.8 843.354   7
   1   1  -4 46764.7 794.177   7
  -1   1   4 46716.7 825.198   4
   1  -1  -4 46341.3 824.345   4
   1   1  -4 45879.4 822.456   2
   1   1  -4 47066.2 855.848   4
  -1   1   3 391.403 33.4132   4
   1  -1  -3 447.841 35.5564   4
   1   1  -3 290.409 39.4991   4
  -1  -1   3 425.947 44.5106   4
  -1   1   3 460.133 42.0384   7
  -1   1   2 1924.77 61.3120   4
  -1  -1   2 1848.26 72.5673   4
   1  -1  -2 1869.51 59.1800   4
   1   1  -2 1763.99 71.4906   4
   1  -1  -1 38666.4 703.061   6
  -1   1   1 40904.5 699.979   3
  -1  -1   0 49214.8 852.776   1
  -1  -1  -1 3927.11 88.5362   5
   1   1   1 3831.29 101.423   3
   1   1   1 3729.08 87.6492   5
  -1  -1  -1 3543.61 108.629   1
   1   1   2 33282.1 621.207   2
  -1  -1  -2 34087.2 624.147   1
   1   1   2 32938.5 626.150   1
  -1   1  -3 326.168 27.8125   1
   1   1   3 553.161 49.0260   1
   1  -1   3 313.987 26.5417   1
  -1  -1  -3 469.200 50.8272   1
   1  -1   4 11867.8 247.979   1
  -1  -1  -4 11618.8 287.515   1
  -1   1  -4 11398.4 244.082   1
  -1  -1  -5 213.340 48.1047   1
   1  -1   5 235.273 30.7253   1
  -1  -1  -5 186.761 38.8789   4
  -1   1  -6 922.495 90.0140   4
  -1   1  -6 1080.65 88.8752   2
  -1  -1  -6 928.706 77.2154   4
  -1   1  -7 472.918 71.7775   4
  -1  -1  -7 592.915 67.5175   4
  -1  -1  -7 467.443 66.7753   7
  -1   1  -7 507.563 72.8248   2
  -1   1  -8 4985.90 215.544   2
  -1  -1  -8 5081.10 198.651   4
  -1   1  -8 4787.14 220.104   4
  -1  -1  -8 4532.58 202.118   7
  -1  -1  -9 1477.96 116.730   4
  -1   1  -9 1415.98 123.883   2
  -1  -1  -9 1904.55 134.481   7
  -1   1  -9 1538.09 134.003   4
  -1  -1 -10 23.0540 54.7817   7
  -1  -1 -10 89.8952 63.4415   4
  -1   1 -10 80.1743 63.9266   2
  -1   1 -10-100.487 72.3908   4
  -1   1 -11 4991.11 249.999   2
  -1  -1 -11 5118.21 241.599   4
  -1   1 -11 4490.86 208.829   7
  -1   1 -11 4879.69 251.732   4
  -1  -1 -11 5109.11 245.670   7
  -1   1 -12 721.568 117.796   2
  -1   1 -12 602.965 113.118   4
  -1  -1 -12 597.105 105.928   7
  -1   1 -12 609.081 88.4434   7
  -1  -1 -12 532.219 97.9300   4
  -1  -1 -13 1586.20 157.425   7
  -1   1 -13 1705.75 168.819   4
  -1  -1 -13 1537.37 156.700   4
  -1   1 -13 1642.74 140.435   7
  -1   1 -13 1729.21 163.709   2
  -1   1 -14 1976.22 189.746   4
  -1  -1 -14 1954.01 171.126   4
  -1  -1 -14 1983.36 173.546   7
  -1   1 -14 2004.67 158.877   7
  -1  -1 -15 630.235 123.424   7
  -1  -1 -15 299.245 97.9161   4
  -1   1 -15 417.863 108.936   4
  -1   1 -15 575.441 103.256   7
  -1   1 -16 443.031 102.042   7
  -1  -1 -16 561.206 113.047   4
  -1  -1 -16 455.625 116.214   7
  -1   1 -16 507.904 123.436   4
  -1  -1 -17 149.970 86.4723   4
  -1   1 -17 170.180 73.5608   7
  -1  -1 -17 268.604 105.985   7
  -1   1 -17 295.919 115.449   4
  -1  -1 -18 279.347 113.053   4
  -1  -1 -18 50.4733 85.1522   7
  -1   1 -18 292.384 116.262   4
  -1   1 -19-35.4579 96.0632   4
  -1  -1 -19 11.8995 91.4475   4
  -1   1 -20-5.21174 98.7757   4
   1   2 -21 22.2164 102.687   4
   1   2 -20 768.049 155.613   4
   1   2 -19 2125.06 235.499   4
   1   2 -18 1098.15 171.396   4
   1  -2 -18 1055.55 147.539   4
   1   2 -17-27.8371 91.7759   4
   1  -2 -17-60.1016 67.4603   4
   1  -2 -16-41.7377 67.5414   4
   1   2 -16 135.124 89.2347   4
   1   2 -15 4668.85 234.539   7
   1   2 -15 5317.74 307.308   4
   1  -2 -15 5077.29 263.663   4
   1  -2 -14 834.287 116.722   4
   1   2 -14 795.028 129.310   4
   1   2 -14 761.950 95.2904   7
   1  -2 -13 3281.14 216.626   7
   1   2 -13 3171.06 168.333   7
   1   2 -13 3254.59 225.797   4
   1  -2 -13 2959.10 185.510   4
   1   2 -13 3051.07 196.636   2
   1   2 -12 15943.0 419.810   7
   1  -2 -12 15868.8 455.791   4
   1  -2 -12 15777.1 497.495   7
   1   2 -12 16042.8 475.454   2
   1   2 -12 15633.9 507.013   4
   1   2 -11 2275.36 126.566   7
   1   2 -11 2290.08 175.214   4
   1  -2 -11 2166.25 164.415   7
   1   2 -11 2283.00 148.600   2
   1  -2 -11 2311.29 144.970   4
   1  -2 -10 421.005 75.9967   4
   1  -2 -10 320.590 77.5895   7
   1   2 -10 361.729 86.6101   4
   1   2 -10 387.813 53.7887   7
   1   2 -10 539.792 80.5289   2
   1  -2  -9 2492.18 156.855   7
   1   2  -9 2216.91 157.696   4
   1   2  -9 2378.55 110.794   7
   1  -2  -9 2356.42 130.108   4
   1   2  -9 2495.03 142.328   2
   1  -2  -8-6.70941 34.7321   4
   1  -2  -8 67.2624 52.5664   7
   1   2  -8 67.1369 57.7455   4
   1   2  -8 85.2162 45.9542   2
   1   2  -8 72.4302 28.3084   7
   1  -2  -7 370.562 49.5189   4
   1   2  -7 384.398 37.8459   7
   1   2  -7 357.457 68.7068   4
   1   2  -7 396.962 57.0299   2
   1  -2  -7 297.225 58.5332   7
   1   2  -6 6323.98 156.632   7
   1  -2  -6 6444.64 228.203   7
   1   2  -6 6282.35 227.765   4
   1  -2  -6 6553.41 188.332   4
   1  -2  -5 6224.63 167.577   4
   1   2  -5 6282.65 137.803   7
   1   2  -5 5893.66 206.410   4
  -1   2   5 6631.88 171.253   4
  -1  -2   5 5715.73 127.886   6
  -1   2   4 6059.90 154.422   4
   1  -2  -4 6110.77 153.015   4
   1   2  -4 6117.14 195.543   4
  -1  -2   3 80123.7 1379.54   4
   1   2  -3 78074.3 1311.92   6
   1   2  -3 77373.1 1374.31   4
  -1   2   3 77200.1 1321.04   4
   1  -2  -3 77590.7 1317.53   4
  -1   2   2 13387.5 303.642   3
  -1   2   2 13800.0 257.943   5
  -1   2   2 13665.1 261.325   4
  -1  -2   2 13240.6 292.578   4
   1   2  -2 13246.2 291.858   4
   1   2  -1 114610. 1898.91   4
  -1   2   1 114142. 1929.98   3
  -1   2   1 114026. 1887.38   5
   1  -2  -1 112870. 1886.25   5
  -1  -2   1 111984. 1881.77   7
  -1  -2   1 110608. 1897.96   4
  -1  -2   1 109769. 1897.76   1
   1  -2  -1 112972. 1928.11   3
   1   2  -1 116374. 1900.30   1
  -1   2   0 147915. 2418.73   3
  -1  -2   0 131445. 2397.15   1
  -1   2   0 151834. 2411.95   6
   1  -2   0 144025. 2412.48   6
  -1  -2   0 139448. 2361.94   4
   1   2   0 143203. 2361.90   4
   1   2   0 138086. 2400.98   1
   1   2   0 143282. 2421.41   3
  -1  -2   0 141152. 2387.97   7
   1  -2   0 150158. 2419.59   3
  -1  -2   0 139548. 2416.87   3
   1   2   1 8387.99 215.518   3
   1  -2   1 8769.06 204.616   6
  -1   2  -1 8923.24 204.515   6
  -1  -2  -1 8709.63 214.216   1
  -1  -2  -1 8709.36 216.337   3
  -1  -2  -1 8443.36 206.131   7
   1   2   1 8155.77 213.110   1
   1   2   2 8601.02 221.512   3
  -1  -2  -2 8441.11 226.894   1
  -1  -2  -2 8173.88 220.987   7
   1  -2   2 9278.40 205.669   6
  -1  -2  -3 3084.06 128.417   7
  -1  -2  -3 3123.22 84.6587   4
  -1  -2  -3 3102.74 131.335   1
   1  -2   4 31075.6 587.507   1
  -1  -2  -4 34663.8 699.225   1
  -1  -2  -4 33469.6 690.111   7
  -1  -2  -4 34797.4 625.338   4
   1  -2   5 1584.86 58.7692   1
  -1  -2  -5 1645.97 105.938   1
  -1  -2  -5 1409.85 101.025   7
  -1  -2  -5 1531.56 76.8384   4
  -1  -2  -6 766.489 82.7164   1
  -1   2  -6 1041.25 100.221   4
  -1  -2  -6 918.110 68.3592   4
  -1  -2  -6 887.047 90.8189   7
   1  -2   6 1184.11 57.1507   1
  -1   2  -7 4610.31 215.049   4
   1  -2   7 4836.07 144.007   1
  -1  -2  -7 4516.86 202.461   7
  -1  -2  -7 4798.64 174.510   4
  -1   2  -8 5206.65 237.022   4
  -1  -2  -8 4775.45 221.508   7
  -1   2  -8 4900.47 216.484   2
  -1  -2  -8 5129.44 192.504   4
  -1   2  -9 156.764 70.7722   2
  -1  -2  -9 93.4425 51.1610   4
  -1   2  -9 2.81672 61.8040   4
  -1  -2  -9 126.544 64.6524   7
  -1  -2 -10 421.247 88.5050   7
  -1   2 -10 404.152 91.5121   4
  -1  -2 -10 528.774 75.7215   4
  -1   2 -10 396.175 82.5773   2
  -1  -2 -11 569.341 102.197   7
  -1  -2 -11 691.136 91.7402   4
  -1   2 -11 649.891 108.570   4
  -1   2 -11 855.932 111.540   2
  -1   2 -12 15892.7 459.949   7
  -1  -2 -12 16764.5 528.975   7
  -1  -2 -12 18002.4 496.538   4
  -1   2 -12 17254.9 553.326   4
  -1   2 -12 16879.8 523.754   2
  -1   2 -13 3505.54 228.676   2
  -1   2 -13 3866.41 254.003   4
  -1  -2 -13 4075.90 224.130   4
  -1   2 -13 3749.16 205.037   7
  -1  -2 -13 3813.96 240.082   7
  -1  -2 -14 391.832 102.704   7
  -1   2 -14 590.754 117.332   2
  -1   2 -14 363.745 80.2979   7
  -1   2 -14 534.697 123.147   4
  -1  -2 -14 427.486 89.6299   4
  -1   2 -15 1312.60 164.708   4
  -1   2 -15 1555.44 141.143   7
  -1  -2 -15 1241.91 155.012   7
  -1  -2 -15 1387.11 142.574   4
  -1   2 -15 1391.02 166.771   2
  -1  -2 -16 50.9364 82.9585   7
  -1  -2 -16 139.327 77.4521   4
  -1   2 -16 23.6233 90.7242   4
  -1  -2 -17 251.031 90.9609   4
  -1  -2 -17 203.667 103.601   7
  -1   2 -17 146.267 102.444   4
  -1  -2 -18 1160.42 169.856   7
  -1   2 -18 1187.31 182.400   4
  -1   2 -19-135.514 107.893   4
  -1   2 -20-9.56296 108.257   4
   1   3 -20 617.838 158.396   4
   1   3 -19-45.4946 112.448   4
   1   3 -18 1150.28 184.044   4
   1   3 -17 134.493 101.565   4
   1   3 -16 4067.59 292.461   4
   1  -3 -16 4514.36 247.429   4
   1   3 -15 1308.87 145.526   2
   1   3 -15 1509.46 179.021   4
   1  -3 -15 1473.56 137.526   4
   1   3 -14 1142.10 154.788   4
   1   3 -14 1389.50 144.443   2
   1  -3 -14 1495.89 133.895   4
   1  -3 -13 1059.16 104.734   4
   1   3 -13 1132.46 93.3975   7
   1   3 -13 1048.02 120.498   2
   1   3 -13 1391.34 162.607   4
   1  -3 -12 2492.60 151.980   4
   1   3 -12 2355.34 163.943   2
   1   3 -12 2394.71 196.473   4
   1   3 -12 2535.72 129.539   7
   1   3 -11 571.738 87.2759   2
   1  -3 -11 633.372 77.6150   4
  -1  -3  11 621.236 43.6047   6
   1   3 -11 682.485 110.926   4
   1   3 -11 715.685 67.5954   7
   1   3 -10 3420.38 131.880   7
   1  -3 -10 3349.36 158.109   4
  -1  -3  10 3012.35 96.4860   6
   1   3 -10 3194.94 202.497   4
   1   3 -10 3177.96 174.302   2
   1   3  -9 2401.04 170.084   4
   1  -3  -9 2551.32 126.822   4
  -1  -3   9 2366.97 80.9492   6
   1   3  -9 2547.76 102.860   7
   1   3  -9 2558.04 146.851   2
  -1  -3   8 291.351 27.3283   6
   1  -3  -8 437.853 55.5934   4
   1   3  -8 339.526 36.2101   7
   1   3  -8 221.692 76.7759   4
   1   3  -7 2740.51 85.5297   7
  -1  -3   7 2137.41 76.1144   6
   1  -3  -7 2227.88 102.503   4
   1   3  -7 2330.31 150.580   4
   1  -3  -6 15253.8 328.782   4
   1   3  -6 14697.3 407.758   4
  -1   3   6 15436.2 332.894   4
   1   3  -5 448.504 67.5658   4
   1  -3  -5 308.816 32.9662   4
  -1   3   5 337.805 34.5844   4
   1   3  -4 10135.7 287.138   4
   1  -3  -4 10451.8 217.052   4
   1   3  -4 10185.3 225.307   6
  -1   3   4 10162.1 219.545   4
   1   3  -3 104532. 1781.85   6
  -1  -3   3 106208. 1758.99   1
   1   3  -3 105553. 1827.92   4
  -1   3   3 108306. 1754.35   4
  -1   3   3 104529. 1744.06   5
   1   3  -2 70567.5 1178.03   7
  -1  -3   2 72170.2 1199.82   1
   1   3  -2 70179.8 1230.51   4
   1  -3  -2 68184.7 1262.64   3
  -1  -3   1 11647.6 302.865   3
   1  -3  -1 11226.1 240.920   5
   1   3  -1 11501.6 259.928   1
  -1  -3   1 11646.6 259.626   1
   1  -3  -1 11625.7 295.494   3
   1   3  -1 11184.3 242.519   7
  -1   3   1 11369.4 264.598   1
   1   3  -1 11319.8 252.600   4
  -1  -3   0 51616.0 926.279   7
  -1   3   0 50259.7 908.960   1
  -1  -3   0 51782.4 968.430   3
   1   3   0 52088.0 939.045   1
   1   3   0 51763.9 921.140   7
  -1  -3   0 49856.3 932.209   1
   1   3   0 51168.0 888.777   4
   1  -3   0 51674.0 964.705   3
  -1  -3  -1 4713.07 169.056   3
   1  -3   1 4998.39 172.269   3
  -1  -3  -1 4595.79 154.527   7
  -1   3  -1 4740.68 118.912   1
  -1  -3  -1 4241.81 153.925   1
  -1  -3  -2 5875.01 183.536   7
  -1  -3  -2 5579.23 186.992   3
  -1   3  -2 5230.73 115.096   1
   1  -3   2 5682.04 169.955   6
  -1  -3  -2 5334.90 182.542   1
  -1  -3  -3 361.979 53.0489   7
  -1  -3  -3 398.408 61.2644   1
   1  -3   3 366.980 47.8223   6
   1  -3   4 1948.14 89.5700   6
  -1  -3  -4 1903.49 117.319   7
  -1  -3  -4 1868.29 59.8069   4
  -1  -3  -4 1966.88 117.638   1
  -1  -3  -5 882.088 90.6284   1
  -1  -3  -5 1177.46 56.7081   4
   1  -3   5 1030.64 67.5272   6
  -1  -3  -5 1014.00 94.2714   7
  -1   3  -6 40300.3 867.626   4
  -1  -3  -6 40767.6 858.500   7
  -1  -3  -6 40457.1 749.117   4
  -1  -3  -7 147.373 36.7794   4
  -1  -3  -7 180.267 69.1036   7
   1  -3   7 173.957 22.0928   1
  -1   3  -7 132.608 70.0610   4
  -1   3  -8 1197.55 125.703   4
   1  -3   8 1148.16 58.2492   1
  -1  -3  -8 1218.55 84.3164   4
  -1  -3  -8 1143.07 117.576   7
  -1  -3  -9 363.228 89.3896   7
  -1  -3  -9 322.468 55.4450   4
  -1   3  -9 640.382 109.515   4
   1  -3   9 406.181 42.3593   1
  -1  -3 -10 4545.74 191.033   4
  -1   3 -10 4098.62 219.773   2
  -1  -3 -10 4539.46 238.984   7
  -1   3 -10 4638.79 257.677   4
  -1  -3 -11 223.029 87.5770   7
  -1   3 -11 301.929 86.1128   2
  -1  -3 -11 157.187 53.0329   4
  -1   3 -11 287.250 94.4398   4
  -1   3 -12 12356.6 436.653   2
  -1   3 -12 11853.9 360.241   7
  -1  -3 -12 12670.4 386.775   4
  -1  -3 -12 12333.2 449.027   7
  -1   3 -12 12685.5 477.296   4
  -1   3 -13 946.147 129.553   2
  -1  -3 -13 1018.76 107.188   4
  -1   3 -13 938.305 140.720   4
  -1  -3 -13 1109.84 142.669   7
  -1   3 -13 1069.49 105.236   7
  -1  -3 -14 1461.83 136.003   4
  -1   3 -14 1342.25 155.065   2
  -1  -3 -14 1181.59 154.873   7
  -1   3 -14 1521.00 180.170   4
  -1   3 -14 1519.92 130.874   7
  -1   3 -15-23.7584 83.2553   4
  -1  -3 -15-189.615 103.562   7
  -1  -3 -15 55.3943 61.2462   4
  -1   3 -15 11.0810 77.1812   2
  -1   3 -16 221.739 90.5429   2
  -1   3 -16 550.877 132.082   4
  -1  -3 -16 358.571 112.755   7
  -1  -3 -17 45.1744 110.934   7
  -1   3 -17 113.994 94.0611   2
  -1   3 -17 33.0983 91.7095   4
  -1   3 -18 1009.05 183.684   4
  -1   3 -19 188.619 125.270   4
   1   4 -19 540.994 160.791   4
   1   4 -18 2097.60 241.495   4
   1   4 -17 872.311 139.992   2
   1   4 -17 764.612 165.648   4
   1   4 -16 3112.68 228.938   2
   1   4 -16 3715.27 287.210   4
   1   4 -15 44.4058 91.3196   4
   1   4 -15 78.3408 70.7930   2
   1   4 -14 9825.60 381.754   2
   1   4 -14 9930.04 434.630   4
   1  -4 -14 9883.89 337.832   4
   1  -4 -13 4723.29 212.156   4
   1   4 -13 5064.27 256.782   2
   1   4 -13 4655.42 288.903   4
   1   4 -12 330.969 80.5130   2
   1   4 -12 281.003 101.056   4
   1  -4 -12 378.795 69.3565   4
   1  -4 -11 2268.58 130.662   4
   1   4 -11 2379.72 105.826   7
   1   4 -11 2526.99 196.784   4
   1   4 -11 2328.17 158.582   2
   1   4 -10 4743.10 215.008   2
   1   4 -10 4655.54 145.283   7
   1   4 -10 4844.43 258.532   4
   1  -4 -10 4797.62 181.098   4
   1   4  -9 343.906 86.4256   4
  -1  -4   9 340.887 31.4406   1
   1   4  -9 304.686 33.4749   7
   1  -4  -9 316.267 50.0615   4
   1   4  -8 1760.85 144.661   4
   1  -4  -8 1909.00 93.9754   4
   1   4  -8 1877.01 68.4032   7
  -1   4   7 79.9119 28.1879   4
   1   4  -7 34.2499 63.0200   4
   1  -4  -7 59.2511 27.0675   4
  -1   4   6 13061.0 240.978   4
   1   4  -6 12594.7 350.008   4
   1  -4  -6 13175.1 236.948   4
  -1  -4   5 906.532 44.0610   1
  -1   4   5 915.184 48.1182   4
   1   4  -5 906.816 91.7711   4
  -1   4   4 100.751 18.7530   4
  -1   4   4 86.3045 15.4873   5
   1   4  -4 38.8723 40.4708   4
   1   4  -4 96.9914 15.9361   7
  -1  -4   4 108.349 20.0120   1
   1   4  -3 193.483 47.2013   4
   1   4  -3 230.752 25.7176   7
  -1   4   3 242.273 26.2074   4
  -1  -4   3 218.803 29.8597   1
   1  -4  -2 29060.7 613.655   3
   1   4  -2 27704.1 518.645   7
   1   4  -2 27044.8 532.523   1
   1  -4  -2 26660.1 499.291   5
   1   4  -2 27239.6 557.862   4
  -1  -4   2 27452.2 532.173   1
   1  -4  -1 35787.2 653.771   5
  -1  -4   1 35325.3 681.396   1
  -1  -4   1 34502.6 742.495   3
   1   4  -1 35061.1 668.106   7
   1  -4  -1 36210.3 744.949   3
   1   4  -1 35548.9 671.202   4
   1  -4   0 57878.7 1089.19   3
  -1   4   0 57748.4 1018.11   1
  -1  -4   0 54268.1 1085.24   3
  -1  -4   0 54220.7 1038.46   1
   1   4   0 56105.3 986.086   4
  -1  -4  -1 2333.07 118.874   7
  -1   4  -1 2156.47 85.3920   1
   1  -4   1 2128.19 126.615   3
   1   4   1 2111.67 65.0744   4
  -1  -4  -1 2427.35 135.734   3
  -1  -4  -1 2086.09 111.757   1
   1  -4   2 42167.6 874.664   3
  -1  -4  -2 43450.7 860.500   1
  -1  -4  -2 44192.1 858.299   7
  -1  -4  -2 43543.5 875.203   3
  -1  -4  -3 5014.02 197.212   7
  -1  -4  -3 5010.23 197.112   1
  -1  -4  -4 2879.23 154.882   1
   1  -4   4 2857.39 124.879   6
  -1  -4  -4 2814.25 149.849   7
  -1  -4  -5 456.310 76.1717   1
   1  -4   5 497.729 55.1333   6
  -1  -4  -5 527.382 79.4946   7
   1   4   5 509.004 30.7716   5
  -1  -4  -6 1184.67 116.018   7
  -1  -4  -6 944.155 47.2818   4
   1  -4   6 908.856 70.3086   6
  -1   4  -6 966.201 109.470   4
   1  -4   7 649.300 61.4072   6
  -1  -4  -7 731.317 103.360   7
  -1   4  -7 621.723 96.7044   4
  -1  -4  -7 730.568 50.9159   4
  -1  -4  -8 3317.45 124.173   4
  -1  -4  -8 3083.14 192.731   7
  -1   4  -8 3329.03 206.255   4
   1  -4   8 2984.27 130.816   6
  -1  -4  -9 2057.67 107.342   4
   1  -4   9 2025.62 107.905   6
  -1  -4  -9 1887.92 161.997   7
  -1   4  -9 2088.12 175.479   4
  -1  -4 -10 4427.09 249.133   7
  -1   4 -10 3786.35 243.125   4
   1  -4  10 3634.78 152.315   6
  -1  -4 -10 4154.11 169.251   4
  -1   4 -11 1607.20 152.584   2
   1  -4  11 1553.53 100.783   6
  -1   4 -11 1695.26 171.123   4
  -1  -4 -11 2012.18 180.122   7
  -1  -4 -11 1855.99 118.839   4
  -1   4 -12 8557.59 359.621   2
  -1   4 -12 9243.58 409.614   4
  -1  -4 -12 9662.55 400.317   7
  -1  -4 -12 9118.04 298.269   4
  -1   4 -13 3293.65 248.565   4
  -1   4 -13 3309.87 224.962   2
  -1  -4 -13 2779.07 224.471   7
  -1   4 -14 8219.84 409.797   4
  -1  -4 -14 8128.64 400.028   7
  -1   4 -14 8674.48 382.815   2
  -1   4 -15 173.866 94.6392   2
  -1  -4 -15 371.338 120.362   7
  -1   4 -15 255.068 123.353   4
  -1   4 -16 2379.93 217.942   2
  -1   4 -16 2387.57 240.627   4
  -1  -4 -16 1910.47 219.423   7
  -1   4 -17-32.6787 105.819   4
  -1   4 -17-7.41264 78.8674   2
  -1   4 -18 1844.56 210.128   2
  -1   4 -18 2805.84 277.747   4
  -1   4 -19 1124.50 203.729   4
   1   5 -19 2002.18 247.617   4
   1   5 -18 215.018 134.489   4
   1   5 -18 146.076 93.2511   2
   1   5 -17 2193.93 202.728   2
   1   5 -17 2443.24 254.782   4
   1   5 -16 6900.06 339.683   2
   1   5 -16 6518.54 388.657   4
   1   5 -15 1447.41 155.630   2
   1   5 -15 1533.40 196.203   4
   1   5 -14 234.549 78.8007   2
   1   5 -14 214.510 109.989   4
   1   5 -13 1656.71 152.610   2
   1   5 -13 1687.73 180.633   4
   1   5 -12 593.271 110.664   4
   1   5 -12 792.561 108.010   2
   1   5 -11-90.5229 95.0746   4
   1  -5 -11 46.8167 37.5862   4
   1   5 -10 832.438 125.634   4
   1  -5 -10 879.940 69.5833   4
   1  -5  -9 105.398 33.3709   4
   1   5  -9 55.7720 13.4365   7
   1   5  -9-26.7576 87.1348   4
   1  -5  -8 3859.84 124.880   4
   1   5  -8 3479.77 210.178   4
  -1   5   7 6501.47 167.871   4
   1   5  -7 7029.01 284.063   4
   1   5  -6 63.5109 12.1347   7
  -1   5   6 63.7645 14.8170   5
  -1  -5   6 128.697 19.0919   1
  -1   5   6 91.2932 17.9092   4
   1   5  -6 100.867 57.6219   4
   1   5  -5 4465.14 199.471   4
  -1  -5   5 4338.13 117.613   1
  -1   5   5 4085.49 107.979   4
   1   5  -5 4068.13 106.073   7
  -1  -5   4 27261.3 515.677   1
  -1   5   4 26162.0 489.584   4
   1   5  -4 27181.3 502.205   7
   1   5  -4 27663.0 614.143   4
  -1   5   3 2313.63 80.0422   4
  -1  -5   3 2407.06 98.7723   1
   1   5  -3 2155.20 122.898   4
   1   5  -3 2385.73 90.4790   7
   1   5  -2 7546.26 226.220   4
   1  -5  -2 7165.83 265.671   3
   1  -5  -2 7023.42 173.695   5
  -1  -5   2 7411.93 276.372   3
  -1  -5   2 7510.29 208.747   1
  -1  -5   1 37814.5 808.207   3
   1  -5  -1 34820.5 793.201   3
   1   5  -1 36571.5 710.449   4
   1  -5  -1 36880.3 689.096   5
  -1  -5   1 37431.3 729.195   1
   1   5   0 19151.7 390.577   4
  -1  -5   0 19071.9 442.592   1
   1  -5   0 18637.4 489.652   3
  -1  -5   0 18975.8 494.777   3
   1  -5   1-2.75430 62.9846   3
   1   5   1 62.6676 19.7737   4
  -1  -5  -1 47.4733 52.0995   3
  -1  -5  -1 44.4372 41.4153   1
   1  -5   2 9018.44 309.939   3
  -1   5  -2 9415.09 222.740   1
  -1  -5  -2 9096.98 290.401   1
  -1  -5  -2 9765.06 319.008   3
  -1  -5  -3 230.492 59.8565   7
  -1   5  -3 174.266 23.6278   1
   1  -5   3 222.425 74.3869   3
  -1  -5  -3 183.452 58.3391   1
  -1  -5  -3 195.031 63.4391   3
  -1  -5  -4 297.336 71.7081   7
  -1  -5  -4 203.880 53.6706   1
  -1  -5  -5 16484.4 466.212   7
  -1   5  -5 16009.6 461.619   4
  -1  -5  -6 483.437 90.0478   7
   1  -5   6 375.389 58.7111   6
  -1   5  -6 440.958 88.2002   4
   1   5   7 6881.98 165.674   5
  -1  -5  -7 7953.65 313.232   7
  -1   5  -7 8290.31 326.881   4
   1  -5   7 7656.85 237.995   6
  -1   5  -8 29666.3 766.309   4
  -1  -5  -8 29232.9 544.745   4
   1  -5   8 29696.8 627.606   6
  -1  -5  -8 29898.3 756.183   7
  -1  -5  -9 1302.01 142.035   7
  -1   5  -9 1269.51 149.622   4
   1  -5   9 962.724 82.1296   6
  -1  -5  -9 1172.98 67.0130   4
   1  -5  10 7553.18 241.905   6
  -1  -5 -10 8372.08 360.916   7
  -1   5 -10 8125.38 363.199   4
  -1   5 -11 6817.74 344.990   4
  -1  -5 -11 6145.67 325.066   7
  -1   5 -12 1088.74 131.776   2
  -1  -5 -12 1113.28 148.659   7
  -1   5 -12 1070.71 151.519   4
  -1   5 -13 2408.82 225.569   4
  -1  -5 -13 2132.61 209.429   7
  -1   5 -13 1918.50 180.762   2
  -1  -5 -14 534.018 137.891   7
  -1   5 -14 579.851 131.639   4
  -1   5 -14 672.625 129.093   2
  -1   5 -15 592.898 151.546   4
  -1   5 -15 757.074 131.858   2
  -1   5 -16 88.7149 117.348   4
  -1   5 -16 220.743 98.6379   2
  -1   5 -17 884.161 151.498   2
  -1   5 -17 927.357 181.624   4
  -1   5 -18 367.130 121.618   2
  -1   5 -18 395.782 146.819   4
  -1   5 -19 1412.58 192.417   2
   1   6 -18 2265.86 254.135   4
   1   6 -17 1356.71 161.070   2
   1   6 -17 1227.15 194.427   4
   1   6 -16 2136.27 199.771   2
   1   6 -16 2685.67 258.786   4
   1   6 -15 427.455 123.583   4
   1   6 -15 324.807 92.4748   2
   1   6 -14 3542.37 231.816   2
   1   6 -14 3955.73 286.927   4
   1   6 -13 1217.03 164.314   4
   1   6 -13 1381.61 144.362   2
   1   6 -12 1314.74 163.695   4
   1   6 -11 1812.13 180.206   4
   1   6 -10 22.1511 78.3255   4
   1   6  -9 3061.62 208.754   4
   1   6  -8 846.944 120.958   4
   1   6  -7 149.373 72.7909   4
   1   6  -6 2584.21 77.8975   7
   1   6  -6 3050.11 179.658   4
  -1  -6   5 17746.2 330.461   1
   1   6  -5 17589.7 461.335   4
   1   6  -5 16988.8 319.119   7
   1   6  -4 8083.16 280.496   4
   1   6  -4 8213.68 202.957   7
  -1  -6   4 8200.34 212.317   1
  -1   6   4 7508.18 175.168   4
  -1  -6   3 8622.84 237.593   1
  -1  -6   3 8995.38 338.655   3
  -1   6   3 8492.85 202.488   4
   1  -6  -3 9329.60 335.224   3
   1   6  -3 8787.50 278.202   4
   1   6  -2 1625.70 104.765   4
   1  -6  -2 1822.47 76.2345   5
   1  -6  -2 1727.90 142.198   3
  -1  -6   2 1693.35 98.5521   1
  -1  -6   2 1467.26 133.929   3
   1   6  -1 54129.0 1022.58   4
   1  -6  -1 55236.1 1144.60   3
  -1  -6   1 53776.1 1048.44   1
   1  -6  -1 55274.2 998.052   5
  -1  -6   1 54597.5 1146.26   3
   1  -6   0 6862.97 284.332   3
  -1  -6   0 7506.62 248.567   1
  -1  -6   0 7475.34 294.228   3
   1   6   0 7374.81 203.026   4
  -1  -6  -1 10953.6 368.359   3
   1   6   1 10569.2 238.318   4
   1  -6   1 11021.1 366.531   3
  -1  -6  -1 10746.3 324.439   1
   1  -6   2 144.227 83.8405   3
  -1  -6  -2 48.2911 46.4351   1
  -1  -6  -2-29.6518 61.2236   3
  -1  -6  -3 5808.37 244.434   1
  -1   6  -3 5905.82 158.883   1
   1  -6   3 6439.19 275.607   3
  -1  -6  -3 6169.86 273.473   3
   1  -6   4 27275.8 690.774   3
  -1   6  -4 26528.8 644.556   4
  -1   6  -5 1642.41 143.173   4
  -1   6  -6-30.6700 60.8398   4
  -1   6  -7 6105.00 285.919   4
  -1  -6  -8 16485.3 537.212   7
  -1   6  -8 16302.2 529.649   4
  -1   6  -9 1259.25 147.626   4
  -1  -6  -9 1079.76 142.915   7
  -1   6 -10-27.7724 88.2804   4
  -1   6 -11 8694.87 403.322   4
  -1   6 -12-88.9269 95.4817   4
  -1   6 -13 1351.34 154.617   2
  -1   6 -13 1131.26 164.520   4
  -1   6 -14 35.3545 79.5955   2
  -1   6 -14 189.159 107.435   4
  -1   6 -15 823.233 139.438   2
  -1   6 -15 634.486 153.427   4
  -1   6 -16-77.1256 94.6598   2
  -1   6 -16 25.2186 109.888   4
  -1   6 -17 224.444 131.998   4
  -1   6 -17 197.689 106.681   2
  -1   6 -18-145.139 105.892   2
  -1   6 -19 660.817 150.246   2
   1   7 -17 4109.31 339.429   4
   1   7 -16 180.086 139.566   4
   1   7 -15 1963.48 188.744   2
   1   7 -15 2366.74 247.105   4
   1   7 -14 1617.94 163.561   2
   1   7 -14 1607.49 202.390   4
   1   7 -13 562.567 137.994   4
   1   7 -13 532.385 104.314   2
   1   7 -12 4040.99 277.525   4
   1   7 -11 457.121 100.005   4
   1   7 -10 1233.68 150.261   4
   1   7  -9 24.4785 74.0284   4
   1   7  -8 1172.93 138.381   4
   1   7  -7 443.372 89.1652   4
   1   7  -6 270.328 75.9614   4
   1   7  -5 18321.2 510.498   4
  -1  -7   5 18171.7 568.055   3
  -1  -7   4 215.384 96.6288   3
   1   7  -4 128.686 60.8447   4
  -1   7   4 57.1609 18.1606   4
   1   7  -3 10971.8 329.160   4
  -1   7   3 10113.4 238.554   4
   1  -7  -3 10404.1 390.903   3
  -1  -7   3 10444.7 394.433   3
   1  -7  -2 670.008 104.243   3
  -1  -7   2 835.677 80.8343   1
   1  -7  -2 673.064 49.8990   5
   1   7  -2 809.518 80.6516   4
  -1  -7   2 873.842 119.824   3
  -1  -7   1 1566.79 112.083   1
  -1  -7   1 1435.30 150.797   3
   1  -7  -1 1526.49 147.574   3
   1   7  -1 1579.62 99.2032   4
   1  -7   0 8749.76 340.244   3
   1   7   0 8597.04 238.241   4
  -1   7   0 8155.89 254.926   4
  -1  -7   0 8679.55 343.980   3
  -1  -7  -1 4217.10 234.955   3
  -1   7  -1 3919.30 174.682   4
  -1  -7  -1 3807.71 112.035   5
   1   7   1 4071.79 128.125   4
   1  -7   1 4521.42 238.173   3
  -1  -7  -2 13828.6 459.017   3
   1  -7   2 14183.9 464.715   3
  -1   7  -2 14056.9 395.917   4
  -1   7  -3 328.666 68.8688   4
  -1  -7  -3 261.379 86.2981   3
   1  -7   3 169.097 76.1053   3
  -1   7  -4 518.831 90.2233   4
   1  -7   4 613.394 117.779   3
  -1   7  -5 4983.27 251.213   4
   1  -7   5 5375.66 279.786   3
  -1   7  -6-57.2474 80.1306   4
  -1   7  -7 10492.8 405.471   4
  -1   7  -8-11.5051 86.1057   4
  -1   7  -9 3262.12 233.426   4
  -1   7 -10 894.208 138.583   4
  -1   7 -11-62.7126 90.0484   4
  -1   7 -12 2390.42 231.524   4
  -1   7 -13 2181.39 228.648   4
  -1   7 -14 1364.52 197.701   4
  -1   7 -14 1310.93 164.545   2
  -1   7 -15 81.9461 85.6505   2
  -1   7 -15-69.5426 101.250   4
  -1   7 -16 33.7676 84.4103   2
  -1   7 -16 182.487 127.312   4
  -1   7 -17 2265.11 229.095   2
   1   8 -16 554.712 145.496   4
   1   8 -15 2412.95 257.279   4
   1   8 -14 3952.04 308.003   4
   1   8 -13 19290.0 689.172   4
   1   8 -12 4317.83 297.596   4
   1   8 -11 392.682 108.844   4
   1   8 -10 4689.52 287.818   4
   1   8  -9 28625.1 792.450   4
   1   8  -8 10357.6 407.566   4
   1   8  -7 1312.80 143.415   4
   1   8  -6 26591.4 687.453   4
  -1  -8   6 25286.0 751.227   3
  -1  -8   5 87435.8 1823.26   3
   1   8  -5 87988.7 1709.96   4
  -1  -8   4 9129.66 392.705   3
   1   8  -4 8769.39 319.430   4
  -1  -8   3 195.006 92.8153   3
   1   8  -3 356.724 75.7430   4
   1  -8  -3 283.413 87.0996   3
  -1   8   2 29152.4 601.806   4
   1   8  -2 29613.7 665.544   4
   1  -8  -2 30857.4 792.767   3
  -1  -8   2 31821.4 809.011   3
   1  -8  -1 48700.3 1106.80   3
  -1   8   1 47362.8 926.535   4
  -1  -8   1 48265.4 1108.65   3
   1   8  -1 47465.5 944.032   4
   1   8   0 10069.2 271.079   4
  -1   8   0 9607.33 297.438   4
  -1  -8   0 9996.58 395.488   3
   1  -8   0 9464.18 388.602   3
  -1  -8  -1 378.183 94.9342   3
  -1   8  -1 472.323 71.7260   4
   1  -8   1 465.266 101.367   3
   1   8   1 422.729 44.2878   4
   1  -8   2 6261.45 310.798   3
  -1  -8  -2 6134.25 308.408   3
  -1   8  -2 6793.43 260.342   4
   1  -8   3 27357.2 747.398   3
  -1  -8  -3 27191.1 749.678   3
  -1   8  -3 26671.8 664.000   4
   1  -8   4 255.489 89.7697   3
  -1   8  -4 176.115 66.8816   4
   1  -8   5 1223.02 159.778   3
  -1   8  -5 1613.09 151.192   4
  -1   8  -6 17293.7 544.426   4
   1  -8   6 17235.5 585.349   3
   1  -8   7 27842.2 797.054   3
  -1   8  -7 26805.2 746.049   4
  -1   8  -8 289.934 104.807   4
  -1   8  -9 817.065 142.081   4
  -1   8 -10 14090.6 546.832   4
  -1   8 -11 2228.66 220.784   4
  -1   8 -12 1853.86 204.362   4
  -1   8 -13 55.3592 115.471   4
  -1   8 -14 57.1487 100.754   4
  -1   8 -14 323.743 111.231   2
  -1   8 -15 323.947 126.601   4
  -1   8 -15 483.716 119.871   2
  -1   8 -16-77.2066 90.8211   2
   1   9 -15 5690.40 392.513   4
   1   9 -14 106.187 119.651   4
   1   9 -13 179.395 118.721   4
   1   9 -12 1820.23 206.076   4
   1   9 -11 3325.40 257.607   4
   1   9 -10 1410.38 166.633   4
   1   9  -9 1608.43 171.051   4
   1   9  -8 543.767 108.873   4
  -1  -9   8 741.233 158.240   3
  -1  -9   7 1054.59 171.046   3
   1   9  -7 1373.99 146.179   4
   1   9  -6 1630.40 154.465   4
  -1  -9   6 1590.72 182.842   3
   1   9  -5 6567.19 286.698   4
  -1  -9   5 6422.68 349.229   3
  -1  -9   4 12053.3 478.255   3
   1   9  -4 11811.6 390.962   4
  -1  -9   3 9354.03 412.069   3
   1   9  -3 9121.29 318.669   4
   1  -9  -2 16.6554 82.3485   3
  -1  -9   2 40.6914 88.5380   3
   1   9  -2 68.2275 48.1084   4
  -1  -9   1 40.5488 89.2827   3
   1  -9  -1-10.1276 84.5450   3
   1  -9   0 5919.94 318.232   3
  -1  -9   0 5798.15 314.395   3
  -1   9   0 5588.92 219.559   4
  -1  -9  -1 6790.17 341.375   3
  -1   9  -1 6558.20 252.207   4
   1  -9   1 6471.67 335.139   3
  -1  -9  -2 2657.73 218.195   3
   1  -9   2 2035.66 193.549   3
  -1   9  -2 2529.28 160.210   4
  -1  -9  -3 231.427 101.973   3
  -1   9  -3 251.095 63.8239   4
   1  -9   3 397.980 110.025   3
   1  -9   4 1771.27 188.569   3
  -1   9  -4 1621.20 144.588   4
   1  -9   5 12932.2 504.544   3
  -1   9  -5 12870.1 446.848   4
  -1   9  -6 3128.60 220.945   4
   1  -9   6 2699.80 233.448   3
   1  -9   7 443.045 129.769   3
  -1   9  -7 405.842 115.202   4
   1  -9   8 1055.45 167.543   3
  -1   9  -8 821.602 134.434   4
  -1   9  -9 3738.89 272.400   4
   1  -9   9 4576.48 311.347   3
  -1   9 -10 45.8341 88.8772   4
  -1   9 -11-180.891 114.645   4
  -1   9 -12-81.7472 119.945   4
  -1   9 -13 32.9666 98.4635   4
  -1   9 -14-12.7272 111.427   4
   1  10 -14 530.603 139.237   4
   1  10 -13 539.623 139.255   4
   1  10 -12 708.812 146.886   4
   1  10 -11 441.665 120.254   4
  -1 -10  11 574.424 162.375   3
   1  10 -10 1773.46 190.982   4
  -1 -10  10 1739.12 217.872   3
  -1 -10   9 1121.06 189.010   3
   1  10  -9 1106.35 150.885   4
   1  10  -8 1023.76 139.670   4
  -1 -10   8 1214.35 191.471   3
  -1 -10   7 674.876 150.867   3
   1  10  -7 517.366 100.296   4
  -1 -10   6 1271.83 177.416   3
   1  10  -6 1085.49 131.097   4
  -1 -10   5-66.2822 100.638   3
   1  10  -5 93.1685 62.7227   4
  -1 -10   4 1731.55 200.121   3
  -1 -10   3 206.256 95.8452   3
   1 -10  -2 3078.21 252.886   3
  -1 -10   2 3136.55 254.889   3
   1 -10  -1 21.6637 81.7416   3
  -1 -10   1 109.384 98.4392   3
  -1 -10   0 115.465 89.8121   3
   1 -10   0 168.387 94.1400   3
  -1 -10  -1 3403.08 259.824   3
   1 -10   1 3121.61 247.557   3
  -1 -10  -2 330.009 106.298   3
   1 -10   2 358.024 121.760   3
  -1  10  -3 1049.45 118.512   4
   1 -10   3 1080.83 163.548   3
   1 -10   4 4047.85 285.917   3
  -1  10  -4 4157.27 230.922   4
   1 -10   5 40.9015 90.7139   3
  -1  10  -5 79.1334 70.3597   4
  -1  10  -6 80.7273 72.4587   4
   1 -10   6 126.016 111.740   3
  -1  10  -7 2407.79 206.369   4
   1 -10   7 2670.54 245.557   3
  -1  10  -8 2537.35 222.447   4
   1 -10   8 2858.02 254.882   3
  -1  10  -9 1451.20 176.286   4
   1 -10   9 1454.18 204.852   3
   1 -10  10 803.308 171.775   3
  -1  10 -10 531.321 134.861   4
  -1  10 -11 2349.97 232.576   4
   1 -10  11 1961.21 237.915   3
  -1  10 -12 2014.24 224.397   4
   1 -10  12 2516.62 272.145   3
  -1  10 -13-38.5290 99.6416   4
   1 -10  13 231.060 139.556   3
   1 -10  14 181.484 139.179   3
   1  11 -13 1397.28 203.532   4
   1  11 -12 311.993 125.038   4
  -1 -11  12 324.823 158.746   3
  -1 -11  11 2238.61 257.800   3
   1  11 -11 1989.29 212.286   4
  -1 -11  10 169.118 124.230   3
   1  11 -10 143.452 100.153   4
   1  11  -9 37.0678 80.7810   4
  -1 -11   9 241.811 134.076   3
   1  11  -8 1267.73 155.629   4
  -1 -11   8 1386.90 202.865   3
  -1 -11   7-8.23746 108.538   3
  -1 -11   6 4111.73 313.449   3
  -1 -11   5 2026.50 223.001   3
  -1 -11   4 759.111 135.075   3
  -1 -11   3-54.5735 102.958   3
   1 -11  -2 175.828 98.0939   3
  -1 -11   2 349.285 125.114   3
   1 -11  -1 92.0415 86.1248   3
  -1 -11   1 35.3521 96.8356   3
   1 -11   0 62.4171 90.9512   3
  -1 -11   0 66.6254 93.9095   3
   1 -11   1 2340.50 226.553   3
  -1 -11  -1 1890.86 212.732   3
  -1 -11  -2 785.694 143.784   3
   1 -11   2 694.903 152.762   3
   1 -11   3 1140.89 172.496   3
   1 -11   4 108.010 96.9073   3
   1 -11   5 256.539 119.571   3
   1 -11   6 882.868 165.046   3
  -1  11  -7 3172.81 234.821   4
   1 -11   7 3243.87 282.867   3
  -1  11  -8-28.1170 85.6439   4
   1 -11   8-55.5564 105.492   3
   1 -11   9 2690.59 262.030   3
  -1  11  -9 2237.85 220.396   4
  -1  11 -10 130.740 108.398   4
   1 -11  10 244.416 129.076   3
  -1  11 -11 420.700 134.141   4
   1 -11  11 599.011 162.047   3
   1 -11  12 91.7684 132.309   3
  -1  11 -12-123.669 93.2093   4
  -1 -12   9-3.79501 106.409   3
  -1 -12   8 869.984 184.245   3
  -1 -12   7 664.913 167.785   3
  -1 -12   6 602.783 159.442   3
  -1 -12   5 687.485 155.980   3
  -1 -12   4-16.4488 109.154   3
  -1 -12   3 39.6368 106.387   3
  -1 -12   2 897.529 170.886   3
   1 -12  -1 5904.17 380.409   3
  -1 -12   1 6059.58 380.566   3
   1 -12   0-30.4383 105.566   3
  -1 -12   0 112.123 104.782   3
   1 -12   1 205.196 104.096   3
  -1 -12  -1 374.154 137.547   3
   1 -12   2 310.811 125.752   3
   1 -12   3 1072.97 192.707   3
   1 -12   4 273.586 128.996   3
   1 -12   5-196.404 113.471   3
   1 -12   6 2670.07 264.560   3
   1 -12   7-140.184 131.956   3
   1 -12   8-11.8922 113.402   3
   1 -12   9 160.935 139.224   3
  -1 -13   4 1211.09 208.243   3
  -1 -13   3 4307.06 343.541   3
  -1 -13   2 169.202 116.505   3
  -1 -13   1 681.513 166.991   3
   1 -13   0-142.003 128.570   3
  -1 -13   0 118.977 116.303   3
   1 -13   1 25.6156 108.671   3
  -1 -13  -1 47.5077 102.326   3
   1 -13   2 108.692 99.8731   3
   1 -13   3 149.871 127.675   3
   1 -13   4 288.929 140.383   3
   2   0 -22 3581.99 303.031   4
   2   0 -21 218.552 122.771   4
   2   0 -20 7355.56 406.617   4
   2   0 -19 117.536 93.3283   4
   2   0 -18 11585.3 488.170   4
   2   0 -17-13.7210 82.1755   4
   2   0 -16-0.82178 76.5993   4
   2   0 -15 209.044 90.2638   4
   2   0 -14 48707.8 1109.78   4
   2   0 -13 59.9255 70.1076   4
   2   0 -12 1147.68 122.545   4
   2   0 -11 17.4563 55.3446   4
   2   0 -10 172908. 3074.29   4
   2   0  -9 116.289 63.4462   4
   2   0  -8 10902.4 322.225   4
   2   0  -7-26.0251 43.5058   4
   2   0  -6 261478. 4427.42   4
  -2   0   5 105.954 32.9945   2
   2   0  -5 38.1630 40.6085   4
  -2   0   5-38.7806 26.8798   7
   2   0  -4 235.511 39.7446   4
  -2   0   4 256.152 41.7962   4
  -2   0   4 207.382 23.4103   6
   2   0  -3 66.4373 16.9332   6
  -2   0   3 21.9899 25.7586   4
   2   0  -3 103.019 27.3159   4
  -2   0   2 194489. 3252.09   4
  -2   0   1 32.5230 18.4612   4
   2   0   0 8479.51 192.275   5
   2   0   1 33.4418 21.4371   5
  -2   0  -1 107.605 26.1990   1
   2   0   2 401591. 6560.68   1
  -2   0  -2 389555. 6564.15   1
  -2   0  -3 169.297 49.4992   2
   2   0   3 113.280 33.9816   1
  -2   0  -3 34.9546 31.5213   1
  -2   0  -4 5955.91 194.863   2
  -2   0  -4 5646.53 176.049   1
  -2   0  -5 34.1073 34.1458   1
  -2   0  -5 165.089 54.6289   2
  -2   0  -6 34288.8 697.006   1
  -2   0  -6 34707.8 739.726   2
  -2   0  -7-28.6999 50.0927   1
  -2   0  -7-4.56553 49.6569   2
  -2   0  -8 20021.3 510.875   4
  -2   0  -8 19619.4 524.993   2
  -2   0  -9-52.5262 67.1177   2
  -2   0  -9-9.36782 61.7291   4
  -2   0 -10 681.839 99.0427   4
  -2   0 -10 697.173 107.352   2
  -2   0 -11-59.5661 69.2756   4
  -2   0 -11-108.216 78.8837   2
  -2   0 -12 19208.4 566.826   4
  -2   0 -12 18419.9 542.049   7
  -2   0 -13 255.083 89.7327   7
  -2   0 -13 88.2774 81.9462   4
  -2   0 -14 107.982 81.3158   4
  -2   0 -14-8.67459 70.9102   7
  -2   0 -15 78.5660 87.5138   4
  -2   0 -15-33.9255 69.7192   7
  -2   0 -16 1539.84 179.914   4
  -2   0 -16 1464.28 170.215   7
  -2   0 -17 307.184 117.217   4
  -2   0 -17-83.5661 82.9848   7
  -2   0 -18 2135.90 210.984   7
  -2   0 -18 2096.75 223.625   4
  -2   0 -19 151.046 106.562   4
  -2   0 -20-0.90156 105.913   4
   2  -1 -21 2720.93 250.775   4
   2   1 -21 3245.28 282.582   4
   2   1 -20 529.430 143.215   4
   2  -1 -20 596.703 133.710   4
   2   1 -19 21.0980 93.3700   4
   2  -1 -19 296.941 110.830   4
   2  -1 -18-11.8465 78.0116   4
   2   1 -18-80.2815 90.6601   4
   2  -1 -17 6081.41 329.058   4
   2   1 -17 6253.44 345.452   4
   2  -1 -16 92.9909 84.6475   4
   2   1 -16 72.9569 83.7007   4
   2  -1 -15 381.789 102.863   4
   2   1 -15 433.353 110.709   4
   2   1 -14 4033.93 251.943   4
   2  -1 -14 3633.97 222.511   4
   2   1 -13 25424.3 702.192   4
   2  -1 -13 26112.9 670.342   4
   2   1 -12 64.3727 71.9010   4
   2  -1 -12 147.696 68.8043   4
   2  -1 -11 1109.72 110.806   4
   2   1 -11 862.075 116.470   4
   2   1 -10 80.0884 64.6528   4
   2  -1 -10 22.1525 52.3015   4
   2  -1  -9 22568.2 547.665   4
   2   1  -9 23796.1 579.825   4
   2   1  -8 9791.15 281.100   2
   2   1  -8 9742.45 315.010   4
   2  -1  -8 10552.7 299.176   4
   2  -1  -7 9925.60 275.782   4
   2   1  -7 9520.61 260.377   2
   2   1  -7 10213.0 302.513   4
   2   1  -6 35594.0 673.227   2
   2  -1  -6 35239.3 696.667   4
  -2  -1   6 34783.2 647.642   7
   2   1  -6 35291.0 724.262   4
   2   1  -5 67191.0 1227.39   4
   2   1  -5 63280.9 1167.17   2
   2  -1  -5 66131.3 1199.21   4
  -2  -1   5 67451.4 1153.22   7
   2   1  -4 20271.7 428.439   4
  -2   1   4 19255.4 407.000   4
   2   1  -4 20525.1 377.625   2
   2  -1  -4 19143.9 404.202   4
   2   1  -3 2694.33 66.0952   2
   2  -1  -3 2506.82 90.8491   4
  -2   1   3 2293.47 88.6363   4
  -2   1   3 2531.26 90.3246   6
  -2  -1   3 2373.98 98.0712   4
   2   1  -3 2529.48 100.326   4
  -2  -1   2 80.3828 23.9911   4
   2   1  -2 50.3666 25.5577   4
   2  -1  -2 87.7012 26.9603   6
   2  -1  -2 124.288 23.2739   4
  -2   1   2 123.320 24.5532   6
  -2   1   2 81.1242 24.1039   4
   2  -1  -1 40626.7 724.027   5
  -2  -1   1 39753.3 714.042   4
   2   1  -1 40571.8 713.346   4
  -2   1   1 40357.4 722.207   5
  -2   1   1 40041.0 706.002   3
  -2  -1   0 59854.6 1019.51   4
   2  -1   0 55648.3 1008.07   3
  -2  -1   0 56789.4 1043.84   1
  -2  -1   0 60556.9 1021.45   3
  -2   1   0 57667.2 1010.66   3
  -2  -1   0 61057.6 1028.05   5
  -2  -1   0 61784.2 1015.46   2
  -2   1   0 59850.6 1046.61   5
   2  -1   0 60484.2 1048.22   5
   2   1   0 60940.8 1015.55   2
   2   1   1 11350.1 246.994   5
   2   1   1 11849.0 252.849   2
  -2  -1  -1 11681.7 248.696   5
  -2  -1  -1 11833.4 252.744   2
  -2  -1  -1 11933.0 267.652   1
   2   1   1 11675.7 241.172   3
   2   1   1 12264.3 268.767   1
   2  -1   1 12070.1 275.155   5
  -2  -1  -2 741.536 54.5666   2
  -2  -1  -2 788.992 63.2320   1
   2   1   2 897.339 53.4161   5
   2   1   2 910.277 59.5822   2
   2   1   2 800.116 60.0890   1
  -2   1  -2 1242.27 53.8004   1
  -2   1  -3 85.8640 26.2911   1
  -2  -1  -3 142.433 35.6050   2
  -2  -1  -3 115.824 44.1576   1
   2  -1   4 62885.0 1097.70   1
  -2   1  -4 63331.5 1098.63   1
  -2  -1  -4 61646.0 1149.59   1
  -2  -1  -4 61193.2 1151.68   2
   2  -1   5 11994.5 276.460   1
  -2   1  -5 11640.4 275.116   1
  -2  -1  -5 11837.6 322.819   2
  -2  -1  -5 11435.9 317.758   1
  -2  -1  -6 6086.26 221.500   1
  -2  -1  -6 6239.81 227.961   2
  -2   1  -6 6071.91 187.023   1
  -2   1  -6 6362.14 231.577   2
  -2  -1  -7 4572.43 192.760   1
  -2  -1  -7 4407.20 202.100   2
  -2  -1  -7 4778.10 189.561   4
  -2   1  -7 4714.48 210.105   2
  -2  -1  -8 15898.3 430.190   4
  -2   1  -8 15924.6 461.003   4
  -2   1  -8 16503.3 463.373   2
  -2  -1  -9 511.092 80.3294   4
  -2   1  -9 577.368 88.8495   2
  -2   1  -9 466.979 82.0112   4
  -2   1 -10 1422.46 136.286   2
  -2  -1 -10 1143.10 114.295   4
  -2  -1 -10 1017.31 112.619   7
  -2   1 -10 1190.58 123.481   4
  -2  -1 -11 586.653 102.042   7
  -2   1 -11 468.242 92.7089   4
  -2  -1 -11 539.145 93.1679   4
  -2   1 -11 371.194 92.0116   2
  -2  -1 -12 4537.60 237.157   4
  -2  -1 -12 4289.80 243.144   7
  -2   1 -12 4135.23 219.248   7
  -2   1 -12 3984.20 251.781   4
  -2   1 -12 4437.18 256.150   2
  -2  -1 -13 563.311 105.298   7
  -2  -1 -13 796.139 122.947   4
  -2   1 -13 881.720 133.328   4
  -2   1 -13 625.054 110.551   2
  -2   1 -13 582.201 99.2865   7
  -2   1 -14 583.069 113.317   2
  -2   1 -14 545.971 114.604   4
  -2  -1 -14 607.059 111.839   7
  -2   1 -14 627.658 106.978   7
  -2  -1 -14 415.716 98.3165   4
  -2  -1 -15 36.6558 72.7513   4
  -2   1 -15-42.8155 81.7289   4
  -2   1 -15 43.8102 74.3419   7
  -2  -1 -15 195.460 89.3254   7
  -2  -1 -16 117.581 99.0297   4
  -2   1 -16 39.7781 92.1519   4
  -2  -1 -16 109.986 88.7023   7
  -2   1 -16-20.9113 69.2545   7
  -2   1 -17 227.298 118.007   4
  -2   1 -17 34.5461 76.0779   7
  -2  -1 -17 67.2956 92.1900   4
  -2  -1 -17 55.4395 95.5636   7
  -2  -1 -18 7.01020 103.164   7
  -2  -1 -18 44.3390 88.1206   4
  -2   1 -18 16.6844 93.0756   4
  -2  -1 -19 992.615 170.894   7
  -2   1 -19 1032.94 181.144   4
  -2   1 -20 103.462 121.341   4
   2   2 -21 239.869 126.746   4
   2   2 -20 703.462 151.246   4
   2  -2 -19 668.887 136.803   4
   2   2 -19 718.113 157.862   4
   2   2 -18 1826.35 204.563   4
   2  -2 -18 2119.37 196.752   4
   2   2 -17 461.757 126.857   4
   2  -2 -17 432.311 109.897   4
   2  -2 -16 1129.35 138.318   4
   2   2 -16 1247.87 163.064   4
   2  -2 -15 237.697 90.5736   4
   2   2 -15 135.963 84.4762   4
   2  -2 -14 201.094 69.9004   4
   2   2 -14 322.780 105.711   4
   2   2 -13 6433.20 316.071   4
   2  -2 -13 6209.29 269.737   4
   2   2 -12 564.906 107.103   4
   2   2 -12 561.820 84.9924   2
   2  -2 -12 377.845 72.4657   4
   2   2 -11 1455.35 118.822   2
   2   2 -11 1610.96 146.164   4
   2  -2 -11 1559.32 126.308   4
   2  -2 -10 1250.53 105.786   4
   2   2 -10 1310.00 106.776   2
   2   2 -10 1262.26 130.436   4
   2   2  -9 6685.80 268.969   4
   2   2  -9 6397.64 225.270   2
   2  -2  -9 6446.70 227.232   4
   2  -2  -8 2359.11 121.840   4
   2   2  -8 2403.41 151.254   4
   2   2  -8 2485.22 122.037   2
   2   2  -7 9561.91 303.522   4
   2   2  -7 9445.27 257.091   2
   2  -2  -7 9498.87 262.718   4
   2   2  -6 487.933 47.6474   2
   2   2  -6 538.605 69.9248   4
   2  -2  -6 605.116 54.7538   4
   2  -2  -5 36713.8 688.988   4
   2   2  -5 36602.0 741.622   4
  -2   2   5 36138.5 690.903   4
   2   2  -4 9195.55 256.876   4
   2  -2  -4 9549.81 224.096   4
  -2   2   4 9841.12 227.889   4
  -2   2   3 62872.1 1096.61   4
   2  -2  -3 62220.9 1093.88   4
  -2  -2   3 63049.1 1128.00   4
   2   2  -3 62081.1 1127.82   4
  -2  -2   2 1179.10 65.2484   4
   2   2  -2 1027.62 62.0885   4
  -2   2   2 1231.89 59.1613   4
  -2   2   2 1337.04 62.4051   5
  -2   2   2 1382.50 71.8770   3
   2   2  -1 183868. 3079.84   4
  -2   2   1 190582. 3108.04   3
   2  -2  -1 175348. 3098.57   3
   2  -2  -1 188129. 3117.77   6
  -2   2   1 181280. 3094.07   5
  -2  -2   1 179074. 3099.38   1
  -2   2   1 191773. 3114.40   6
  -2  -2   1 185175. 3083.17   4
   2  -2  -1 185066. 3095.32   5
   2  -2   0 29208.6 565.580   3
  -2  -2   0 30267.3 534.983   4
  -2  -2   0 29559.3 579.018   1
   2   2   0 30319.1 533.613   4
   2  -2   0 29368.0 574.016   6
  -2   2   0 29128.3 569.824   3
   2   2   0 30543.8 579.125   1
  -2  -2   0 29745.7 576.964   3
   2  -2   0 29411.5 574.191   5
  -2  -2  -1 9947.03 242.788   3
  -2  -2  -1 10122.0 209.822   5
  -2  -2  -1 10466.9 256.276   1
   2   2   1 10542.6 246.256   3
   2  -2   1 9140.80 232.763   3
  -2  -2  -1 9842.02 200.720   4
  -2  -2  -2 12606.0 312.673   1
   2   2   2 12652.8 293.246   3
   2   2   2 12470.5 260.042   5
   2   2   3 14861.6 312.037   5
  -2  -2  -3 15019.4 367.471   1
  -2   2  -3 14651.6 281.937   1
  -2   2  -4 3812.37 103.974   1
  -2  -2  -4 3886.18 164.812   1
  -2   2  -5 23816.1 455.366   1
  -2  -2  -5 24401.5 554.359   1
  -2  -2  -6 9062.65 250.181   4
   2  -2   6 8865.86 214.720   1
  -2  -2  -6 8886.19 295.767   1
  -2  -2  -7 7362.84 232.956   4
  -2  -2  -7 7230.76 265.856   1
  -2   2  -8 802.752 103.255   2
  -2  -2  -8 729.326 74.5328   4
  -2  -2  -8 645.944 90.0756   1
  -2  -2  -8 698.115 93.8262   7
  -2   2  -8 768.250 107.450   4
  -2   2  -9 134.787 70.7280   2
  -2  -2  -9-3.14413 41.7159   4
  -2   2  -9 137.906 71.0641   4
  -2  -2  -9 174.905 69.5711   7
  -2   2 -10 2197.80 176.025   4
  -2   2 -10 1960.87 162.162   2
  -2  -2 -10 1930.21 134.897   4
  -2  -2 -10 2074.36 160.667   7
  -2   2 -11 11104.7 408.908   2
  -2  -2 -11 11292.6 374.275   4
  -2  -2 -11 11193.5 409.760   7
  -2   2 -11 12127.1 439.963   4
  -2   2 -12 1907.95 188.453   4
  -2  -2 -12 1774.54 143.839   4
  -2   2 -12 1894.85 170.199   2
  -2  -2 -12 1802.74 165.399   7
  -2   2 -13 2835.38 213.362   2
  -2  -2 -13 3109.68 194.555   4
  -2  -2 -13 2584.41 200.486   7
  -2   2 -13 3317.80 240.036   4
  -2   2 -13 2794.23 179.054   7
  -2   2 -14 232.832 91.4649   2
  -2  -2 -14 474.321 99.0451   4
  -2   2 -14 391.654 114.817   4
  -2  -2 -14 652.454 125.778   7
  -2   2 -14 448.269 85.5772   7
  -2  -2 -15-21.8673 71.9974   4
  -2   2 -15 60.7963 65.0498   7
  -2   2 -15 49.3254 90.9003   4
  -2  -2 -15-31.4092 81.9224   7
  -2   2 -15 46.4339 85.9262   2
  -2  -2 -16 1780.14 188.883   7
  -2   2 -16 1553.68 187.033   2
  -2  -2 -16 1517.19 164.139   4
  -2   2 -16 1586.99 193.964   4
  -2  -2 -17 1808.44 201.960   7
  -2   2 -17 2214.46 228.375   4
  -2   2 -18 384.609 133.238   4
  -2  -2 -18 594.446 147.464   7
  -2   2 -19 257.395 132.495   4
  -2  -2 -19-53.7331 115.379   7
   2   3 -20-150.856 115.618   4
   2   3 -19 67.7899 106.430   4
   2   3 -18 1850.50 213.939   4
   2   3 -17 204.265 101.749   4
   2  -3 -17 306.650 90.4244   4
   2  -3 -16 4003.66 233.382   4
   2   3 -16 4347.90 296.365   4
   2  -3 -15 5794.31 273.901   4
   2   3 -15 5543.26 325.116   4
   2   3 -14 2376.07 207.849   4
   2   3 -14 2241.66 165.379   2
   2  -3 -14 2559.64 171.238   4
   2   3 -13 3480.64 234.785   4
   2   3 -13 3012.08 188.909   2
   2  -3 -13 3148.45 181.573   4
   2  -3 -12 216.710 58.4478   4
   2   3 -12 221.474 86.4474   4
   2   3 -12 250.426 68.4772   2
   2  -3 -11 1032.84 95.8584   4
   2   3 -11 945.676 120.081   4
   2   3 -11 1133.46 104.993   2
   2   3 -10 832.709 115.200   4
   2   3 -10 871.308 89.2056   2
   2  -3 -10 841.496 80.8278   4
   2  -3  -9 2509.13 129.036   4
   2   3  -9 2646.70 138.260   2
   2   3  -9 2529.26 174.451   4
   2  -3  -8 7728.09 229.249   4
   2   3  -8 7330.01 236.777   2
   2   3  -8 7891.33 291.982   4
   2   3  -7 22978.4 564.805   4
   2  -3  -7 23297.4 488.528   4
   2   3  -6 14053.8 385.394   4
   2  -3  -6 13985.4 316.904   4
   2  -3  -5 170.626 31.1041   4
   2   3  -5 170.024 22.4806   6
  -2   3   5 153.208 29.7781   4
   2   3  -5 199.862 49.6959   4
   2   3  -4 50535.4 972.584   4
  -2   3   4 51164.4 914.730   4
   2   3  -3 28177.6 588.253   4
  -2   3   3 29454.8 546.563   5
  -2   3   3 29494.9 551.793   4
   2   3  -2 19760.6 416.371   4
  -2  -3   2 19961.7 379.179   7
  -2   3   2 20922.2 402.157   5
  -2  -3   2 19613.8 413.223   1
  -2  -3   2 19648.5 415.841   4
   2  -3  -2 20177.5 401.097   5
  -2  -3   1 83994.0 1450.88   4
  -2  -3   1 84094.6 1513.11   3
   2  -3  -1 83396.5 1465.48   5
   2  -3  -1 85612.3 1504.45   3
   2   3  -1 85214.2 1451.69   4
  -2  -3   1 82047.4 1479.15   1
  -2  -3   1 83604.4 1450.65   7
  -2  -3   0 38224.6 690.458   4
  -2  -3   0 38186.8 765.114   3
  -2  -3   0 39990.7 731.777   7
   2  -3   0 38647.5 757.061   3
   2  -3   0 40089.0 743.997   5
   2  -3   0 38757.9 757.800   6
   2   3   0 38985.5 689.045   4
  -2  -3   0 38953.2 752.969   1
  -2  -3  -1 22343.8 482.509   1
  -2  -3  -1 22651.5 484.695   3
  -2  -3  -1 22486.7 465.816   7
  -2  -3  -1 21375.2 394.211   4
  -2  -3  -1 22002.4 403.099   5
   2  -3   1 21887.2 469.436   6
   2  -3   1 22701.4 477.821   3
   2  -3   2 12734.7 295.144   6
  -2  -3  -2 11965.0 314.721   1
  -2  -3  -2 12228.8 308.993   3
  -2  -3  -2 10980.9 214.645   4
  -2  -3  -2 11735.0 300.313   7
  -2  -3  -3 594.944 68.8815   7
   2  -3   3 775.487 64.9235   6
  -2  -3  -3 727.500 78.6649   1
   2   3   3 616.110 38.4651   5
   2   3   4 14179.0 301.051   5
  -2  -3  -4 13969.6 377.911   7
  -2  -3  -4 15199.9 393.844   1
  -2  -3  -5 8193.82 198.541   4
  -2  -3  -5 7813.99 274.508   1
   2   3   5 7559.52 204.943   5
  -2  -3  -5 7669.88 268.926   7
  -2  -3  -6 2720.14 161.970   7
  -2  -3  -6 2908.14 113.926   4
  -2  -3  -6 2585.60 158.491   1
  -2  -3  -7 4167.68 211.747   7
  -2  -3  -7 3958.19 150.582   4
  -2  -3  -7 3953.05 209.099   1
  -2  -3  -8 16876.1 407.932   4
  -2   3  -8 16851.9 503.910   4
  -2  -3  -8 17835.1 500.315   7
  -2  -3  -9 809.882 81.3652   4
  -2  -3  -9 891.270 114.626   7
  -2   3  -9 998.314 132.940   4
  -2  -3 -10 3541.02 170.656   4
  -2   3 -10 3155.02 200.885   2
  -2  -3 -10 3110.57 205.542   7
  -2   3 -10 3401.98 226.411   4
  -2  -3 -11 3334.70 172.669   4
  -2   3 -11 2844.70 196.517   2
  -2   3 -11 3518.24 238.573   4
  -2  -3 -11 3179.59 218.318   7
  -2  -3 -12 735.192 121.318   7
  -2   3 -12 690.233 115.853   2
  -2   3 -12 692.158 127.900   4
  -2  -3 -12 807.795 94.9409   4
  -2   3 -13 270.883 94.8083   2
  -2  -3 -13 66.3816 79.3031   7
  -2   3 -13 96.4013 91.0046   4
  -2  -3 -13 156.232 65.6114   4
  -2   3 -14 8393.77 385.539   2
  -2   3 -14 8226.76 324.973   7
  -2  -3 -14 8790.14 401.982   7
  -2   3 -14 8060.25 406.082   4
  -2  -3 -14 8470.02 337.316   4
  -2   3 -15 203.388 93.5943   2
  -2  -3 -15 193.544 89.1659   7
  -2   3 -15 230.450 102.317   4
  -2  -3 -16 605.526 137.293   7
  -2   3 -16 536.939 132.278   2
  -2   3 -16 599.666 147.416   4
  -2   3 -17 329.931 130.347   4
  -2  -3 -17 374.345 127.218   7
  -2   3 -17 103.096 100.240   2
  -2   3 -18 658.014 154.998   4
  -2  -3 -18 436.000 139.880   7
  -2   3 -19 210.887 120.017   4
   2   4 -20 185.188 127.616   4
   2   4 -19 691.163 162.420   4
   2   4 -18-190.294 109.008   4
   2   4 -17 610.110 141.781   4
   2   4 -16 39.2176 92.5849   4
   2   4 -16 36.3499 66.8712   2
   2  -4 -15 93.3555 61.7727   4
   2   4 -15-10.6549 66.9145   2
   2   4 -15 105.237 93.7089   4
   2   4 -14 1958.27 158.737   2
   2  -4 -14 1566.98 130.041   4
   2   4 -14 1721.80 187.115   4
   2  -4 -13 270.568 64.3369   4
   2   4 -13 214.467 99.0920   4
   2   4 -13 220.311 67.5952   2
   2  -4 -12 391.956 64.6113   4
   2   4 -12 409.405 106.336   4
   2   4 -12 522.157 86.0188   2
   2   4 -11 60.5374 55.5489   2
   2   4 -11 107.550 81.6462   4
   2  -4 -11 35.3815 39.4541   4
   2   4 -10 764.227 90.1917   2
   2   4 -10 826.793 119.602   4
   2  -4 -10 696.862 70.3955   4
   2   4  -9 48.2304 58.9802   4
   2  -4  -9 17.0629 35.6572   4
   2   4  -8 251.952 77.2363   4
   2  -4  -8 318.207 43.9085   4
   2   4  -7 30153.6 714.925   4
   2  -4  -7 31579.2 610.440   4
   2   4  -6 6459.85 248.411   4
   2  -4  -6 6650.32 181.992   4
  -2   4   5 3066.51 103.807   5
   2   4  -5 3093.98 109.262   6
  -2   4   5 3135.89 109.368   4
  -2  -4   5 2964.56 106.660   1
   2   4  -5 2918.36 152.561   4
   2   4  -4 1965.44 116.941   4
  -2   4   4 2140.78 82.0042   5
  -2   4   4 2172.28 87.4748   4
  -2  -4   4 1893.31 88.5158   1
  -2  -4   3 81395.7 1428.25   1
  -2   4   3 79345.0 1407.81   4
   2   4  -3 81075.4 1465.04   4
  -2   4   3 80569.8 1402.17   5
   2  -4  -2 178.970 52.9533   3
  -2  -4   2 121.254 32.7270   1
   2   4  -2 147.355 35.4211   4
   2  -4  -2 188.461 34.3336   5
  -2  -4   1 635.186 61.0159   1
   2  -4  -1 772.142 58.3868   5
  -2  -4   1 771.026 54.0225   4
  -2  -4   1 797.368 61.2054   7
   2   4  -1 666.135 51.6712   4
  -2  -4   1 751.290 82.8412   3
   2  -4  -1 822.131 82.2929   3
  -2  -4   0 31279.8 647.278   1
   2   4   0 31749.2 574.012   4
  -2  -4   0 32908.8 682.870   3
   2  -4   0 29859.1 663.937   3
  -2  -4   0 30542.3 573.003   4
  -2  -4   0 31374.5 626.658   7
   2   4   1 42355.8 749.991   4
  -2  -4  -1 44383.3 871.276   1
  -2  -4  -1 43753.8 886.478   3
   2  -4   1 45156.1 870.399   6
  -2  -4  -1 44818.2 852.461   7
   2  -4   1 45804.4 883.313   3
   2  -4   2 8496.76 275.217   3
  -2  -4  -2 8568.85 275.648   1
   2  -4   2 8539.64 255.124   6
  -2   4  -2 8661.31 187.215   1
  -2  -4  -2 8659.29 274.916   3
  -2  -4  -2 8509.99 262.702   7
  -2  -4  -3 12532.5 364.478   1
   2  -4   3 13225.2 334.481   6
  -2  -4  -3 12690.7 359.082   7
   2  -4   4 151.238 45.5295   6
   2   4   4 111.611 17.6373   5
  -2  -4  -4 205.030 56.2739   7
  -2  -4  -4 194.878 59.9313   1
   2  -4   5 37715.4 736.039   6
  -2  -4  -5 37273.7 808.932   7
  -2  -4  -5 37062.1 815.510   1
  -2  -4  -5 35102.7 636.855   4
   2   4   5 36871.7 660.766   5
  -2  -4  -6 104.767 67.6656   1
   2  -4   6 49.8200 43.0492   6
  -2  -4  -6 76.6549 23.2763   4
   2   4   6 73.5727 25.9496   5
  -2  -4  -6 161.850 68.6906   7
  -2  -4  -7 17.0378 63.4502   7
   2  -4   7 90.2089 48.7691   6
  -2  -4  -7 31.2794 25.7368   4
  -2  -4  -7 27.0080 70.1202   1
  -2  -4  -8 1654.59 92.2635   4
  -2   4  -8 1682.52 163.006   4
  -2  -4  -8 1644.96 143.508   7
  -2  -4  -9 40730.9 805.183   4
  -2  -4  -9 40473.7 954.077   7
  -2   4  -9 41084.4 979.939   4
  -2  -4 -10 9.06710 37.8950   4
  -2   4 -10-32.6735 93.0613   4
  -2  -4 -10 95.9685 79.7654   7
  -2   4 -11 9536.25 407.000   4
  -2   4 -11 8285.01 353.428   2
  -2  -4 -11 8564.22 378.836   7
  -2  -4 -11 8609.23 283.171   4
  -2  -4 -12 8984.18 306.555   4
  -2   4 -12 9678.44 424.986   4
  -2  -4 -12 9497.47 406.525   7
  -2   4 -12 9117.66 383.739   2
  -2   4 -13 12185.9 468.740   2
  -2   4 -13 12418.9 509.949   4
  -2  -4 -13 12231.9 489.533   7
  -2   4 -14 3413.58 249.550   2
  -2  -4 -14 2964.70 243.585   7
  -2   4 -14 3797.51 281.479   4
  -2   4 -15 903.650 151.129   2
  -2   4 -15 812.358 147.829   4
  -2  -4 -15 751.712 145.518   7
  -2  -4 -16 76.4202 91.6128   7
  -2   4 -16 63.5138 114.276   4
  -2   4 -16 69.5078 93.3620   2
  -2   4 -17 6634.58 412.801   4
  -2  -4 -17 6258.84 389.833   7
  -2   4 -17 6645.60 382.976   2
  -2   4 -18-235.258 130.733   4
  -2   4 -18 67.0261 99.1532   2
   2   5 -19 137.901 115.917   4
   2   5 -18 1133.27 197.007   4
   2   5 -17 1191.29 189.506   4
   2   5 -17 1214.53 148.670   2
   2   5 -16-140.931 109.576   4
   2   5 -16 213.073 89.5350   2
   2   5 -15 664.489 104.909   2
   2   5 -15 761.317 143.759   4
   2   5 -14 9964.64 377.545   2
   2   5 -14 10584.4 466.933   4
   2   5 -13 430.079 81.5600   2
   2   5 -13 372.594 104.234   4
   2   5 -12 409.186 106.842   4
   2  -5 -12 535.444 70.0049   4
   2   5 -12 642.823 92.5120   2
   2   5 -11 3143.78 223.134   4
   2   5 -11 3281.96 183.454   2
   2  -5 -11 3493.17 150.378   4
   2   5 -10 277.200 90.6676   4
   2  -5 -10 253.985 47.1584   4
   2   5  -9 493.193 89.7064   4
   2  -5  -9 492.493 54.2527   4
  -2  -5   8 559.214 43.7160   1
   2   5  -8 796.386 101.876   4
  -2   5   7 620.603 49.4027   5
   2   5  -7 596.039 91.0245   4
  -2  -5   7 692.494 49.2791   1
   2   5  -6 2269.04 149.849   4
  -2  -5   6 2776.26 100.457   1
  -2   5   6 2422.84 91.8499   5
  -2   5   6 2491.86 98.4041   4
  -2   5   5 31010.8 582.253   5
   2   5  -5 31055.8 698.604   4
  -2   5   5 31916.8 598.550   4
  -2  -5   5 31285.2 606.471   1
  -2   5   4 865.221 55.3895   4
   2   5  -4 883.277 84.4353   4
  -2  -5   4 803.861 60.4773   1
  -2  -5   3 22428.6 486.288   1
   2   5  -3 23285.0 518.380   4
  -2  -5   2 86658.9 1525.64   1
  -2  -5   2 83970.2 1611.46   3
   2  -5  -2 86360.0 1602.79   3
   2   5  -2 85492.9 1519.59   4
   2  -5  -2 83245.1 1485.46   5
   2   5  -1 1329.06 77.3376   4
   2  -5  -1 1429.15 120.105   3
  -2  -5   1 1382.37 95.6222   1
  -2  -5   1 1346.97 120.098   3
   2   5   0 447.059 39.9061   4
  -2  -5   0 520.491 63.4234   7
  -2  -5   0 415.608 70.7404   3
  -2  -5   0 499.287 66.7769   1
   2  -5   0 428.227 72.5573   3
  -2  -5  -1 30302.6 637.587   7
   2  -5   1 29534.8 673.237   3
  -2   5  -1 29772.7 567.941   1
  -2  -5  -1 29755.0 678.510   3
  -2  -5  -1 29306.2 650.294   1
   2   5   1 28308.9 520.353   4
  -2  -5  -2 13821.3 386.525   7
  -2  -5  -2 14185.9 409.917   3
  -2  -5  -2 13529.5 392.156   1
   2  -5   2 14960.6 413.748   3
  -2   5  -2 14470.6 299.584   1
  -2  -5  -3 4904.43 213.960   1
   2  -5   3 4224.31 183.392   6
  -2  -5  -3 4762.31 204.512   7
   2  -5   3 4699.31 213.695   3
  -2   5  -3 4295.17 107.254   1
  -2  -5  -4 2275.60 149.345   7
  -2  -5  -4 2176.52 147.878   1
   2  -5   4 1959.87 121.787   6
   2  -5   5 8565.45 268.301   6
  -2  -5  -5 7734.50 307.080   1
  -2  -5  -5 8510.06 314.438   7
  -2  -5  -6 851.134 108.904   1
  -2  -5  -6 806.948 108.538   7
   2   5   6 616.939 35.5246   5
   2  -5   6 652.924 73.1757   6
  -2  -5  -7 156.639 17.3077   4
  -2   5  -7 286.753 88.4295   4
   2  -5   7 234.451 52.8034   6
   2   5   7 220.690 28.7635   5
  -2  -5  -7 86.4407 65.4636   1
  -2  -5  -7 361.218 95.4530   7
  -2   5  -8 3449.30 220.767   4
   2  -5   8 3192.15 159.410   6
  -2  -5  -8 3318.35 106.449   4
  -2  -5  -8 3314.05 214.596   7
   2  -5   9 4914.04 200.625   6
  -2  -5  -9 4917.58 268.992   7
  -2   5  -9 5002.72 281.636   4
  -2  -5 -10 2650.64 207.685   7
  -2   5 -10 2543.42 214.552   4
   2  -5  10 2434.88 140.083   6
  -2   5 -11 1065.12 151.711   4
  -2  -5 -11 1475.62 166.320   7
  -2   5 -12 8.56357 83.4996   2
  -2  -5 -12-35.6872 87.8037   7
  -2   5 -12 230.477 99.0328   4
  -2   5 -13 108.420 88.8054   2
  -2  -5 -13-54.7252 86.0313   7
  -2   5 -13-34.4790 91.4833   4
  -2   5 -14 3438.29 249.310   2
  -2  -5 -14 3409.61 270.855   7
  -2   5 -14 3778.66 290.531   4
  -2   5 -15 214.089 127.272   4
  -2   5 -15 401.855 119.103   2
  -2  -5 -15 358.215 117.412   7
  -2   5 -16 245.980 129.063   4
  -2   5 -16 420.167 122.166   2
  -2  -5 -16 265.496 131.530   7
  -2   5 -17-26.2951 96.9458   2
  -2   5 -17 97.1417 122.059   4
  -2   5 -18 182.948 107.334   2
  -2   5 -19-130.119 106.098   2
   2   6 -18 2484.67 267.029   4
   2   6 -17 362.839 135.263   4
   2   6 -16 106.195 112.783   4
   2   6 -16 3.72032 69.0142   2
   2   6 -15 198.207 110.856   4
   2   6 -15 12.9640 63.3299   2
   2   6 -14 727.530 146.864   4
   2   6 -14 786.650 111.276   2
   2   6 -13 348.686 109.490   4
   2   6 -13 498.806 90.9998   2
   2   6 -12 2465.50 212.536   4
   2   6 -12 2384.75 166.891   2
   2   6 -11 1572.86 168.290   4
   2   6 -10 996.040 138.701   4
   2   6  -9 602.856 112.348   4
   2   6  -8 82.0163 65.6603   4
  -2   6   8 88.6543 24.9674   5
  -2  -6   8 111.193 19.4700   1
   2   6  -7 1972.63 152.473   4
  -2   6   7 1677.17 69.0201   5
  -2   6   7 1807.38 81.2297   4
  -2  -6   7 2019.16 82.1918   1
   2   6  -6 4952.75 229.966   4
  -2   6   6 4894.18 143.375   4
  -2  -6   6 4968.59 152.155   1
   2   6  -5 190.166 66.8663   4
  -2   6   5 170.924 31.4577   4
  -2  -6   5 183.186 38.5913   1
  -2  -6   4 11748.6 299.597   1
   2   6  -4 11982.6 350.988   4
   2   6  -3 477.900 63.8293   4
  -2  -6   3 535.078 61.6990   1
  -2  -6   3 479.122 98.3199   3
   2  -6  -2 27887.0 572.184   5
  -2  -6   2 29160.0 619.917   1
  -2  -6   2 28011.0 703.022   3
   2   6  -2 28933.8 609.965   4
   2  -6  -2 30319.0 703.839   3
   2   6  -1 2118.49 103.870   4
  -2  -6   1 2017.74 154.518   3
   2  -6  -1 2067.24 150.723   3
  -2  -6   1 1962.67 119.216   1
   2   6   0 191.736 34.4623   4
  -2  -6   0 156.534 55.5726   1
  -2  -6   0 56.0682 72.7117   3
   2  -6   0 84.1159 67.0822   3
  -2  -6  -1 1301.90 106.975   1
   2   6   1 1286.78 55.1798   4
  -2  -6  -1 1377.39 131.690   3
   2  -6   1 1538.64 134.462   3
   2  -6   2 3180.25 188.030   3
  -2   6  -2 2973.10 114.437   1
  -2  -6  -2 3926.89 190.342   7
  -2  -6  -2 3564.30 198.297   3
  -2  -6  -2 3368.37 178.692   1
   2  -6   3 12892.9 408.246   3
  -2  -6  -3 13435.0 418.193   3
  -2   6  -3 11483.4 254.568   1
  -2  -6  -3 12726.1 393.757   1
  -2  -6  -3 13015.6 392.336   7
  -2  -6  -4 1673.27 139.306   1
  -2  -6  -4 1583.57 136.154   7
  -2  -6  -5 19.6560 71.3418   1
  -2  -6  -5 71.0217 67.9918   7
  -2  -6  -6 6702.77 293.898   7
  -2  -6  -6 6429.96 295.118   1
  -2   6  -6 5840.51 285.236   4
   2  -6   7 1524.19 115.650   6
  -2   6  -7 1781.83 165.653   4
  -2  -6  -7 1704.49 157.480   7
   2  -6   8 3873.16 186.473   6
  -2   6  -8 4003.08 249.061   4
  -2  -6  -8 4009.84 242.445   7
  -2   6  -9 2053.46 196.219   4
   2  -6   9 1636.69 123.699   6
  -2  -6  -9 1692.00 168.621   7
  -2   6 -10 18592.2 616.914   4
  -2  -6 -10 18217.5 601.983   7
   2  -6  10 17609.1 467.078   6
  -2   6 -11 1454.22 183.510   4
  -2  -6 -11 1394.54 173.604   7
  -2   6 -12 112.829 93.8651   4
  -2  -6 -12 70.4371 95.7068   7
  -2   6 -13 1535.76 198.185   4
  -2   6 -13 1576.50 174.868   2
  -2  -6 -13 1332.92 184.556   7
  -2  -6 -14 127.336 112.701   7
  -2   6 -14 240.612 117.641   4
  -2   6 -14 275.215 98.4978   2
  -2   6 -15 324.697 111.957   2
  -2   6 -15 148.600 117.527   4
  -2   6 -16 1240.46 200.379   4
  -2   6 -16 1643.58 191.954   2
  -2   6 -17-62.9713 112.371   4
  -2   6 -17 12.7794 92.1636   2
  -2   6 -18 1265.21 186.773   2
   2   7 -17 9376.10 499.790   4
   2   7 -16 912.266 167.010   4
   2   7 -15 875.134 159.591   4
   2   7 -14 141.332 82.9102   2
   2   7 -14 50.3781 99.0355   4
   2   7 -13 12364.3 518.590   4
   2   7 -13 12037.6 425.289   2
   2   7 -12 3063.10 243.542   4
   2   7 -11 1335.22 167.514   4
   2   7 -10 895.038 137.862   4
   2   7  -9 7286.02 334.495   4
   2   7  -8 299.395 78.7787   4
   2   7  -7 152.349 67.5831   4
  -2  -7   6 965.410 66.2120   1
   2   7  -6 1006.52 114.733   4
   2   7  -5 18031.2 491.346   4
  -2  -7   5 17260.0 553.206   3
  -2  -7   5 17319.9 400.934   1
  -2  -7   4 10448.1 400.459   3
   2   7  -4 10207.8 336.390   4
  -2  -7   4 10605.1 291.369   1
  -2  -7   3 204.688 94.2595   3
   2   7  -3 85.1762 52.7496   4
   2  -7  -3 114.736 79.4200   3
  -2  -7   3 82.6741 41.8630   1
   2   7  -2 2984.34 143.475   4
  -2  -7   2 2459.99 140.722   1
   2  -7  -2 2596.98 185.060   3
  -2  -7   2 2619.77 190.110   3
  -2  -7   1 966.492 131.363   3
   2   7  -1 948.551 75.1476   4
   2  -7  -1 918.462 120.256   3
  -2  -7   1 890.893 89.0529   1
   2   7   0 123.190 31.9765   4
  -2  -7   0 126.687 56.7392   1
   2  -7   0-31.8948 86.8373   3
  -2  -7   0 23.0609 81.3698   3
  -2  -7  -1 5427.55 240.423   1
   2  -7   1 6020.54 273.058   3
  -2  -7  -1 5647.13 271.866   3
   2   7   1 5249.32 138.022   4
   2  -7   2 186.150 74.9874   3
  -2  -7  -2 37.9952 65.8250   3
  -2  -7  -2 110.030 64.0284   1
  -2  -7  -3 5266.52 252.743   1
  -2  -7  -3 5297.45 270.926   3
   2  -7   3 5122.88 264.147   3
   2  -7   4 228.009 87.5244   3
  -2  -7  -4 114.419 62.1074   1
  -2   7  -5 235.335 77.9442   4
   2  -7   5 248.508 97.1986   3
  -2   7  -6 54.5675 64.9065   4
   2  -7   6 239.408 104.365   3
  -2   7  -7 12889.2 470.716   4
  -2  -7  -7 13650.7 487.785   7
  -2  -7  -8 8145.19 379.250   7
  -2   7  -8 7729.38 367.160   4
  -2   7  -9 254.962 104.056   4
  -2  -7  -9 418.257 122.053   7
  -2   7 -10 1204.27 167.947   4
  -2   7 -11 1014.91 163.755   4
  -2   7 -12 359.380 120.775   4
  -2   7 -13 2525.57 256.089   4
  -2   7 -14 76.2636 95.3264   4
  -2   7 -14-15.1960 78.7125   2
  -2   7 -15-202.978 112.807   2
  -2   7 -15 209.868 138.815   4
  -2   7 -16 59.3447 101.008   2
  -2   7 -16 52.7959 118.695   4
  -2   7 -17 197.476 118.026   2
   2   8 -17 248.462 136.237   4
   2   8 -16 1055.70 196.631   4
   2   8 -15 858.060 164.533   4
   2   8 -14 8978.51 459.392   4
   2   8 -13 116.110 100.455   4
   2   8 -12 558.354 135.105   4
   2   8 -11 10185.5 450.443   4
   2   8 -10 24951.0 737.108   4
   2   8  -9 60.0680 95.7239   4
   2   8  -8 9093.43 379.961   4
   2   8  -7 1765.14 163.610   4
   2   8  -6 11154.0 393.317   4
  -2  -8   6 11316.6 460.006   3
  -2  -8   5 3535.82 246.027   3
  -2  -8   5 3291.19 143.825   1
   2   8  -5 3080.79 187.170   4
   2   8  -4 13866.5 415.654   4
  -2  -8   4 14288.0 502.857   3
  -2  -8   4 13721.5 366.593   1
  -2  -8   3 220.434 58.2678   1
   2   8  -3 158.838 57.4198   4
  -2  -8   3 180.610 98.9092   3
  -2  -8   2 14413.8 406.744   1
   2  -8  -2 13911.1 486.077   3
  -2  -8   2 14668.9 504.665   3
   2   8  -2 14433.5 386.688   4
   2  -8  -1 13718.3 479.888   3
  -2  -8   1 14240.3 491.787   3
  -2  -8   1 14289.9 415.322   1
   2   8  -1 14189.3 358.803   4
   2   8   0 494.706 50.5249   4
  -2  -8   0 420.738 106.352   3
   2  -8   0 379.097 97.8100   3
  -2  -8   0 453.917 80.9089   1
  -2  -8  -1 12936.0 417.211   1
   2  -8   1 13043.5 462.723   3
  -2  -8  -1 13254.7 468.609   3
  -2  -8  -2 10852.1 386.650   1
  -2  -8  -2 10507.2 414.925   3
   2  -8   2 11044.2 423.322   3
  -2   8  -3 1172.38 126.490   4
   2  -8   3 1761.24 171.959   3
  -2  -8  -3 1397.92 153.082   3
  -2   8  -4 149.053 62.8753   4
   2  -8   4 298.021 106.471   3
   2  -8   5 489.784 117.198   3
  -2   8  -5 381.335 85.0625   4
  -2   8  -6 1096.37 133.799   4
   2  -8   6 1270.59 168.356   3
  -2   8  -7 2579.07 205.268   4
   2  -8   7 3210.05 239.583   3
   2  -8   8 1818.61 193.913   3
  -2   8  -8 1746.77 178.465   4
  -2   8  -9 7763.83 387.293   4
  -2   8 -10 457.869 128.983   4
  -2   8 -11 5026.31 331.393   4
  -2   8 -12 3120.30 272.749   4
  -2   8 -13 146.412 111.739   4
  -2   8 -14 19.8705 110.053   4
  -2   8 -15 165.867 119.921   4
  -2   8 -15 2.71277 90.5676   2
  -2   8 -16 402.466 112.618   2
  -2   8 -17 39.4553 96.6891   2
   2   9 -16 203.156 135.457   4
   2   9 -15 114.693 99.0152   4
   2   9 -14 3178.32 274.667   4
   2   9 -13 1318.74 188.509   4
   2   9 -12 545.256 138.622   4
   2   9 -11 326.871 114.362   4
   2   9 -10 3561.20 257.455   4
   2   9  -9 910.288 139.101   4
  -2  -9   8 990.164 170.982   3
   2   9  -8 986.916 130.391   4
  -2  -9   7 231.130 120.232   3
   2   9  -7 291.586 86.9146   4
   2   9  -6 68.1642 63.9872   4
  -2  -9   6-25.5770 98.9536   3
   2   9  -5 111.904 63.0034   4
  -2  -9   5-88.9513 101.257   3
  -2  -9   4 72.0677 98.3616   3
   2   9  -4 417.901 81.5822   4
  -2  -9   3 131.452 90.3624   3
   2   9  -3 163.620 57.5540   4
   2  -9  -2 59.2873 79.9240   3
  -2  -9   2-51.1558 104.820   3
  -2   9   1 41.0389 39.0301   4
   2  -9  -1 7.70582 75.3094   3
  -2  -9   1-46.7787 82.2928   3
   2  -9   0 4373.62 271.128   3
  -2   9   0 3833.64 188.011   4
  -2  -9   0 3843.83 254.833   3
  -2  -9  -1 1114.43 146.950   3
   2  -9   1 1213.45 150.812   3
  -2   9  -1 1370.46 118.325   4
  -2  -9  -2 774.955 130.292   3
  -2   9  -2 653.267 93.6560   4
   2  -9   2 518.909 115.673   3
  -2   9  -3-113.401 64.1797   4
   2  -9   3-58.3709 100.387   3
   2  -9   4 119.221 82.0327   3
  -2   9  -4 113.826 69.8870   4
   2  -9   5 349.828 107.350   3
  -2   9  -5 47.0178 67.1408   4
  -2   9  -6 30.3309 76.6336   4
   2  -9   6 16.8394 84.3414   3
   2  -9   7 1802.98 197.890   3
  -2   9  -7 1777.40 182.839   4
   2  -9   8 110.695 101.461   3
  -2   9  -8 209.159 81.1570   4
  -2   9  -9 533.977 125.570   4
   2  -9   9 433.733 128.915   3
   2  -9  10 497.626 135.210   3
  -2   9 -10 220.206 113.361   4
  -2   9 -11 300.981 122.629   4
  -2   9 -12 1673.70 211.886   4
  -2   9 -13-182.195 129.018   4
  -2   9 -14 435.185 147.776   4
  -2   9 -15 91.2347 99.8148   2
   2  10 -14 1521.58 209.309   4
   2  10 -13 440.025 135.641   4
   2  10 -12 706.705 146.026   4
   2  10 -11 386.450 118.364   4
  -2 -10  11 744.333 180.399   3
  -2 -10  10 262.316 128.831   3
   2  10 -10 433.908 110.273   4
   2  10  -9 195.053 90.6430   4
  -2 -10   9 279.777 129.918   3
  -2 -10   8 173.152 92.4790   3
   2  10  -8 146.806 79.7860   4
   2  10  -7 903.341 122.970   4
  -2 -10   7 1107.08 165.935   3
   2  10  -6 6496.96 302.501   4
  -2 -10   6 7067.00 390.069   3
  -2 -10   5 319.989 115.713   3
   2  10  -5 279.672 78.9304   4
  -2 -10   4 230.633 113.335   3
  -2 -10   3 122.304 90.9702   3
  -2 -10   2 1129.53 165.920   3
   2 -10  -2 1381.82 170.589   3
  -2 -10   1 5264.56 318.918   3
   2 -10  -1 4417.29 290.493   3
   2 -10   0 1933.06 197.722   3
  -2 -10   0 2004.65 199.684   3
  -2 -10  -1 2660.88 229.060   3
   2 -10   1 2503.87 225.718   3
  -2 -10  -2 2632.77 231.682   3
   2 -10   2 2537.39 221.559   3
  -2  10  -2 2518.31 173.497   4
   2 -10   3-168.438 105.997   3
  -2  10  -3 22.3612 64.7185   4
  -2  10  -4 1185.77 139.991   4
   2 -10   4 1431.07 177.690   3
   2 -10   5 811.893 143.498   3
  -2  10  -5 545.810 105.743   4
  -2  10  -6 349.771 90.1929   4
   2 -10   6 194.189 106.906   3
   2 -10   7 6218.31 367.781   3
  -2  10  -7 6644.30 349.615   4
  -2  10  -8 1912.66 194.834   4
   2 -10   8 1587.57 198.861   3
   2 -10   9 836.088 164.868   3
  -2  10  -9 703.197 136.598   4
  -2  10 -10 57.9417 99.6811   4
   2 -10  10-15.9474 114.640   3
   2 -10  11 1682.22 221.831   3
  -2  10 -11 1340.27 195.355   4
   2 -10  12 1682.99 228.756   3
  -2  10 -12 1595.55 214.736   4
   2 -10  13 1109.22 199.179   3
  -2  10 -13 1055.04 182.067   4
   2 -10  14 792.537 184.060   3
   2  11 -13-32.7229 104.325   4
  -2 -11  12 225.253 133.129   3
   2  11 -12-4.65017 100.708   4
  -2 -11  11 1718.69 228.440   3
   2  11 -11 1773.61 197.795   4
   2  11 -10 1152.09 164.402   4
  -2 -11  10 1512.76 223.536   3
   2  11  -9 338.113 110.559   4
  -2 -11   9 264.503 138.642   3
  -2 -11   8 2172.79 245.932   3
  -2 -11   7 159.601 122.088   3
  -2 -11   6 180.612 131.887   3
  -2 -11   5 243.347 137.562   3
  -2 -11   4 267.281 123.130   3
  -2 -11   3 406.506 123.527   3
   2 -11  -2 57.3188 87.3293   3
  -2 -11   2 99.7284 95.1482   3
   2 -11  -1 704.377 147.425   3
  -2 -11   1 686.421 151.873   3
   2 -11   0-14.7957 90.1438   3
  -2 -11   0-131.279 113.461   3
  -2 -11  -1 8.32828 94.3419   3
   2 -11   1 185.932 101.318   3
   2 -11   2 2199.99 224.846   3
  -2 -11  -2 1636.03 202.242   3
   2 -11   3 207.080 117.715   3
   2 -11   4 377.531 117.556   3
   2 -11   5-25.4537 97.8114   3
   2 -11   6 126.926 106.415   3
  -2  11  -6 180.620 86.1383   4
  -2  11  -7-60.3727 80.5444   4
   2 -11   7 174.520 118.986   3
  -2  11  -8 124.938 87.9236   4
   2 -11   8 381.225 136.026   3
   2 -11   9 221.472 120.168   3
  -2  11  -9 61.7868 90.2280   4
   2 -11  10 137.281 117.719   3
  -2  11 -10 85.7604 93.0648   4
   2 -11  11 1509.05 216.265   3
  -2  11 -11 1316.19 193.108   4
   2 -11  12 502.418 151.271   3
  -2 -12   9 315.148 146.435   3
  -2 -12   8 618.452 171.088   3
  -2 -12   7-60.2174 107.400   3
  -2 -12   6 3929.59 320.878   3
  -2 -12   5 2227.03 251.657   3
  -2 -12   4 719.546 160.803   3
  -2 -12   3 408.883 149.369   3
  -2 -12   2 197.604 124.351   3
  -2 -12   1 1643.18 207.626   3
   2 -12  -1 1750.92 221.075   3
   2 -12   0 3855.34 304.857   3
  -2 -12   0 3796.11 302.513   3
  -2 -12  -1 5188.05 361.214   3
   2 -12   1 5118.11 348.006   3
   2 -12   2 620.969 151.973   3
   2 -12   3 1622.68 216.314   3
   2 -12   4 1450.75 209.906   3
   2 -12   5 1318.61 201.015   3
   2 -12   6 2246.73 252.508   3
   2 -12   7 5693.70 387.194   3
   2 -12   8 344.912 149.340   3
   2 -12   9 4683.21 357.197   3
  -2 -13   4 719.516 171.467   3
  -2 -13   3 149.548 125.625   3
  -2 -13   2 395.618 139.476   3
  -2 -13   1 202.832 130.625   3
   2 -13   0 628.289 155.827   3
  -2 -13   0 98.3325 104.089   3
   2 -13   1 606.753 144.927   3
   2 -13   2 1716.07 220.896   3
   2 -13   3 1744.27 235.920   3
   2 -13   4 111.626 126.987   3
   3   0 -22 148.694 118.791   4
   3   0 -21 309.475 125.720   4
   3   0 -20 26.0931 103.910   4
   3   0 -19 2783.98 240.311   4
   3   0 -18 148.028 102.171   4
   3   0 -17 5660.36 320.946   4
   3   0 -16 262.610 109.153   4
   3   0 -15 44079.7 1054.57   4
   3   0 -14-28.0402 74.6473   4
   3   0 -13 4573.57 248.554   4
   3   0 -12 108.142 74.7954   4
   3   0 -11 15980.4 469.412   4
   3   0 -10 59.9998 57.3206   4
   3   0  -9 119.351 55.0086   4
   3   0  -8-13.0421 42.2804   4
  -3   0   8-14.9416 24.6641   6
  -3   0   7 5161.19 139.377   6
   3   0  -7 5331.66 198.501   4
  -3   0   6 143.917 38.6007   6
   3   0  -6 4630.83 170.034   4
   3   0  -5 24467.3 516.024   4
   3   0  -4 71.8288 34.1692   4
   3   0  -4 55.0370 24.9921   6
  -3   0   3 226331. 3774.70   4
   3   0  -3 222424. 3769.72   4
   3   0  -2 218.907 37.4478   4
  -3   0   2 140.910 31.3793   4
  -3   0   1 16726.1 359.335   5
  -3   0   1 17223.2 352.693   4
  -3   0   0 46.0552 33.7705   5
   3   0   0 96.5552 30.8686   5
  -3   0  -1 38861.1 738.454   5
  -3   0  -2 129.601 40.8283   1
  -3   0  -3 80585.4 1435.78   1
  -3   0  -4 204.058 56.0734   2
  -3   0  -4 90.7963 38.0369   1
  -3   0  -5 150742. 2678.44   1
  -3   0  -5 158483. 2720.22   2
  -3   0  -6 60.9796 44.7104   1
  -3   0  -6 52.8210 49.0404   2
  -3   0  -7 14958.1 437.412   2
  -3   0  -7 15653.2 403.797   1
  -3   0  -8 30.5553 44.2492   1
  -3   0  -8 81.5367 57.3195   2
  -3   0  -9 267.348 77.1879   2
  -3   0  -9 65.3773 61.6017   4
  -3   0 -10 62.1492 62.4371   4
  -3   0 -10-66.6906 77.2080   2
  -3   0 -11 5885.67 286.662   4
  -3   0 -11 5642.52 289.062   2
  -3   0 -12-20.3476 77.6681   2
  -3   0 -12 18.3213 67.3226   4
  -3   0 -13 67.8870 68.0356   7
  -3   0 -13-22.3280 73.0834   4
  -3   0 -14 91.0862 85.7160   4
  -3   0 -14 88.9984 69.6145   7
  -3   0 -15 5255.93 308.618   4
  -3   0 -15 5075.30 293.963   7
  -3   0 -16 19.2275 83.5342   7
  -3   0 -16 206.696 106.835   4
  -3   0 -17 3911.09 295.025   4
  -3   0 -17 4519.07 295.155   7
  -3   0 -18-11.6811 92.8659   4
  -3   0 -18 170.607 110.406   7
  -3   0 -19 2804.88 262.793   4
   3  -1 -22 773.951 157.579   4
   3   1 -22 927.842 182.549   4
   3  -1 -21 422.682 126.589   4
   3   1 -21 365.685 134.471   4
   3  -1 -20 180.384 107.339   4
   3   1 -20 411.770 132.898   4
   3  -1 -19 7772.24 391.987   4
   3   1 -19 7495.24 402.965   4
   3  -1 -18 3165.46 239.173   4
   3   1 -18 2850.05 245.570   4
   3   1 -17 451.959 125.286   4
   3  -1 -17 524.349 113.717   4
   3  -1 -16-16.2042 80.7865   4
   3   1 -16 210.517 104.919   4
   3   1 -15 3627.08 244.937   4
   3  -1 -15 4193.16 246.235   4
   3  -1 -14 74.7452 70.8666   4
   3   1 -14 134.766 90.1757   4
   3   1 -13 5394.36 272.286   4
   3  -1 -13 4447.56 237.232   4
   3   1 -12 2486.86 178.899   4
  -3  -1  12 2247.69 88.5074   6
   3  -1 -12 2476.51 167.183   4
  -3  -1  11 1588.92 66.3412   6
   3  -1 -11 1589.51 128.818   4
   3   1 -11 1676.92 144.016   4
   3  -1 -10 18.7348 52.2390   4
   3   1 -10 113.440 70.9662   4
  -3  -1  10 36.3070 13.8884   6
   3   1  -9 1944.87 138.774   4
  -3  -1   9 1518.17 53.8288   6
   3  -1  -9 1541.19 110.829   4
   3   1  -8 11382.1 340.041   4
   3  -1  -8 11059.7 319.832   4
   3   1  -7 35409.4 749.432   4
  -3  -1   7 35398.8 669.414   7
   3  -1  -7 34856.6 719.333   4
  -3  -1   6 14628.2 309.565   2
   3  -1  -6 13955.2 345.491   4
   3   1  -6 13598.7 361.903   4
  -3  -1   5 3516.92 105.376   2
   3   1  -5 3415.03 84.9695   6
  -3   1   5 4019.13 127.198   6
   3   1  -5 3686.72 149.284   4
   3  -1  -5 3963.57 140.438   4
   3   1  -4 16999.0 390.016   4
   3  -1  -4 17376.8 370.431   6
  -3  -1   4 18253.1 323.262   2
   3  -1  -4 17770.3 378.672   4
  -3   1   4 17599.8 363.606   6
   3  -1  -3 38518.1 713.160   6
   3   1  -3 37902.4 727.211   4
  -3   1   3 38570.5 720.488   4
   3  -1  -3 38656.1 719.099   4
  -3   1   2 24712.6 494.850   4
  -3   1   2 24378.9 497.098   5
  -3  -1   2 25853.2 495.937   4
   3   1  -2 25522.7 493.316   4
   3  -1  -1 48879.7 889.325   5
  -3   1   1 47838.8 887.585   5
  -3  -1   1 49015.1 870.620   4
   3   1  -1 48580.2 870.594   4
  -3   1   1 47142.8 838.942   3
  -3  -1   1 47719.9 832.472   2
  -3  -1   0 3843.47 123.034   5
   3   1   0 3529.16 118.908   5
  -3   1   0 3724.00 133.824   5
   3  -1   0 3422.86 86.7601   3
  -3  -1   0 3611.26 100.140   3
  -3  -1   0 3793.40 115.495   4
  -3  -1   0 3885.86 108.653   2
   3   1   1 8220.69 209.026   5
  -3  -1  -1 8256.96 205.790   2
  -3  -1  -1 8210.88 225.052   1
  -3  -1  -1 8264.70 212.956   5
   3   1   1 8039.01 181.408   3
  -3  -1  -2 3370.72 135.599   1
   3   1   2 3157.01 100.017   3
  -3  -1  -2 2984.63 119.962   2
  -3  -1  -3 24027.9 515.386   2
  -3  -1  -3 24432.5 524.258   1
  -3   1  -3 23750.9 479.752   1
  -3  -1  -4 9809.65 278.967   1
  -3  -1  -4 9706.45 281.724   2
  -3   1  -4 9705.68 249.890   1
  -3   1  -5 15320.7 355.689   1
  -3  -1  -5 15643.0 392.780   1
  -3  -1  -5 15073.2 401.435   2
  -3  -1  -6 16265.5 416.820   1
  -3   1  -6 15409.4 374.761   1
  -3  -1  -6 16034.4 430.332   2
  -3  -1  -7 153.167 64.1456   2
  -3   1  -7 97.6100 41.0738   1
  -3   1  -7 162.969 63.0489   2
  -3  -1  -7 17.2956 53.0274   1
  -3   1  -8 1311.58 94.2790   1
  -3  -1  -8 1297.82 115.050   1
  -3  -1  -8 1218.13 117.312   2
  -3   1  -8 1215.10 128.188   2
  -3   1  -9 3270.92 205.673   2
  -3  -1  -9 3468.24 194.078   4
  -3  -1  -9 3729.42 193.511   1
  -3  -1  -9 3798.27 214.301   2
  -3   1 -10 3552.04 217.694   4
  -3   1 -10 3504.17 215.785   2
  -3  -1 -10 3605.07 201.150   4
  -3  -1 -11 4073.74 232.734   7
  -3   1 -11 4191.00 247.630   2
  -3   1 -11 4259.69 247.915   4
  -3  -1 -11 4422.23 231.464   4
  -3   1 -12 1330.93 151.471   2
  -3   1 -12 1452.67 156.742   4
  -3  -1 -12 1082.36 134.208   7
  -3  -1 -12 1313.47 135.833   4
  -3   1 -13 1497.98 167.518   2
  -3   1 -13 1587.48 168.879   4
  -3  -1 -13 1214.09 143.869   4
  -3  -1 -13 1291.37 148.385   7
  -3   1 -14 7020.32 357.887   2
  -3  -1 -14 6857.68 339.130   4
  -3   1 -14 7481.76 370.862   4
  -3   1 -14 6371.58 316.869   7
  -3  -1 -14 6974.28 346.027   7
  -3  -1 -15 390.861 110.878   7
  -3  -1 -15 381.805 105.004   4
  -3   1 -15 433.963 108.767   7
  -3   1 -15 446.028 120.227   4
  -3   1 -16 186.914 86.8728   7
  -3   1 -16 165.336 118.677   4
  -3  -1 -16 160.677 97.1307   7
  -3  -1 -16 106.978 79.8447   4
  -3   1 -17 18.9886 83.8584   7
  -3   1 -17-63.3669 96.3253   4
  -3  -1 -17 241.732 105.442   4
  -3  -1 -17 87.7890 96.9637   7
  -3  -1 -18 2603.16 240.152   4
  -3  -1 -18 2023.71 219.348   7
  -3   1 -18 2344.49 244.955   4
  -3  -1 -19 178.389 108.476   7
  -3   1 -19 187.521 113.784   4
   3   2 -21 343.271 134.617   4
   3   2 -20 679.671 150.844   4
   3  -2 -20 669.270 133.803   4
   3   2 -19 3510.27 285.767   4
   3  -2 -19 3441.89 250.812   4
   3  -2 -18 139.342 82.4779   4
   3   2 -18 109.886 93.5766   4
   3  -2 -17 334.102 94.4205   4
   3   2 -17 565.321 125.687   4
   3   2 -16 3908.29 270.309   4
   3  -2 -16 4203.13 246.256   4
   3  -2 -15 43.8437 69.4906   4
   3   2 -15 42.7073 85.2682   4
   3   2 -14 3289.36 229.644   4
   3  -2 -14 3397.95 207.429   4
   3  -2 -13 648.001 90.5356   4
   3   2 -13 875.882 127.492   4
   3  -2 -12-1.40069 63.7413   4
   3   2 -12 69.0554 75.0315   4
   3   2 -11 3215.83 203.806   4
   3  -2 -11 3246.01 174.380   4
   3   2 -10 4668.14 190.563   2
   3   2 -10 5409.57 252.131   4
   3  -2 -10 5356.67 214.074   4
   3  -2  -9 434.477 63.1014   4
   3   2  -9 480.452 83.2453   4
   3   2  -9 587.819 61.8208   2
   3   2  -8 53129.1 1073.32   4
   3   2  -8 49865.1 969.332   2
   3  -2  -8 54242.6 1013.95   4
   3   2  -7 17160.6 369.469   2
   3   2  -7 17166.6 445.626   4
   3  -2  -7 16578.3 398.531   4
  -3  -2   6 84.9414 18.0681   7
   3   2  -6 77.1119 24.0406   2
   3   2  -6 104.321 50.7442   4
   3  -2  -6 74.3492 34.9190   4
   3   2  -5 749.295 41.8453   2
   3  -2  -5 754.014 64.0805   4
   3   2  -5 753.279 73.3408   4
   3  -2  -4 7573.35 206.407   4
   3   2  -4 7854.59 157.441   2
   3   2  -4 7542.80 226.473   4
  -3   2   3 86957.3 1520.09   5
   3  -2  -3 88672.1 1548.36   6
   3   2  -3 85109.6 1532.97   4
   3  -2  -2 25425.8 513.079   5
  -3  -2   2 25637.8 509.365   4
  -3   2   2 25642.8 513.802   5
  -3   2   2 26422.8 509.420   3
   3  -2  -2 25312.9 525.046   6
   3   2  -2 25597.3 507.171   4
   3   2  -1 38771.3 714.480   4
   3   2  -1 38922.0 686.552   2
  -3   2   1 36857.0 738.256   5
   3  -2  -1 38887.0 721.190   3
  -3   2   1 41549.0 725.878   3
   3  -2  -1 38042.5 744.723   6
  -3  -2   1 39951.7 720.133   4
  -3  -2   0 22004.6 424.464   4
  -3  -2   0 21595.9 433.455   5
   3   2   0 22078.6 423.849   2
  -3  -2   0 22285.8 448.781   3
   3  -2   0 21628.6 432.736   3
  -3   2   0 22106.7 436.120   3
  -3  -2   0 21238.2 468.007   1
   3  -2   1 8200.05 207.053   3
  -3  -2  -1 8264.59 195.291   4
  -3  -2  -1 8447.37 206.252   5
  -3  -2  -1 8227.08 212.892   3
   3   2   1 8152.52 202.054   5
   3   2   1 8499.33 213.369   2
  -3  -2  -1 8541.11 244.609   1
   3   2   1 8318.96 217.165   3
   3   2   2 15122.5 330.140   5
   3   2   2 15440.5 342.277   3
  -3  -2  -2 15457.8 375.876   1
  -3   2  -3 1333.28 64.7308   1
  -3  -2  -3 1233.90 92.2691   1
  -3  -2  -4 26468.5 597.226   1
  -3   2  -4 26109.3 505.388   1
  -3  -2  -5 719.048 87.9601   1
  -3   2  -5 533.131 47.7518   1
  -3  -2  -6-36.2930 54.7014   1
  -3   2  -6 27.2778 26.6743   1
  -3   2  -7 16896.2 385.435   1
  -3  -2  -7 17805.5 477.024   1
  -3  -2  -8 1146.69 120.385   1
  -3  -2  -8 1244.19 104.127   4
  -3  -2  -9 6217.90 273.095   1
  -3  -2  -9 6303.24 243.370   4
  -3   2  -9 6369.85 283.649   2
  -3   2 -10 119.336 74.8425   2
  -3  -2 -10 73.4291 60.0773   4
  -3  -2 -10 58.1316 67.4349   7
  -3  -2 -11 418.003 84.7207   4
  -3  -2 -11 326.755 93.8758   7
  -3   2 -11 402.303 96.2566   4
  -3   2 -11 422.880 100.776   2
  -3   2 -12 984.892 140.485   2
  -3  -2 -12 835.784 124.230   7
  -3   2 -12 896.580 137.915   4
  -3  -2 -12 866.788 112.306   4
  -3   2 -13 186.011 103.007   4
  -3  -2 -13 249.707 80.5864   4
  -3  -2 -13 220.041 94.2572   7
  -3   2 -13-1.66859 77.4909   2
  -3   2 -14 588.761 103.741   7
  -3   2 -14 679.369 130.647   2
  -3   2 -14 490.197 122.896   4
  -3  -2 -14 554.857 116.376   7
  -3  -2 -14 691.958 111.421   4
  -3   2 -15 246.141 89.1882   7
  -3  -2 -15 111.522 93.4755   7
  -3  -2 -15 10.0070 66.5110   4
  -3   2 -15-138.143 97.6520   2
  -3   2 -15-49.7204 92.5116   4
  -3  -2 -16 994.491 140.757   4
  -3   2 -16 709.627 139.473   4
  -3  -2 -16 764.467 154.093   7
  -3   2 -16 604.069 131.326   2
  -3   2 -17 195.907 107.669   4
  -3  -2 -17 124.777 100.704   7
  -3   2 -18 106.108 104.245   4
  -3  -2 -18-109.961 104.751   7
  -3   2 -19-72.0828 124.759   4
  -3  -2 -19 187.726 120.935   7
   3   3 -21 1338.60 207.500   4
   3   3 -20 612.713 157.684   4
   3   3 -19 180.677 112.673   4
   3  -3 -18 1170.23 139.908   4
   3   3 -18 1033.44 158.058   4
   3   3 -17 457.883 125.681   4
   3  -3 -17 426.635 94.9810   4
   3   3 -16 108.133 80.0842   4
   3  -3 -16 246.618 69.9892   4
   3  -3 -15 164.636 76.9314   4
   3   3 -15 357.153 102.519   4
   3  -3 -14 455.613 93.6566   4
   3   3 -14 285.553 90.5348   4
   3   3 -13 6518.11 320.976   4
   3   3 -13 6562.53 267.753   2
   3  -3 -13 6527.86 266.664   4
   3  -3 -12 190.571 65.6111   4
   3   3 -12 294.023 98.9488   4
   3   3 -12 165.900 53.8669   2
   3   3 -11 3979.68 181.804   2
   3   3 -11 4023.32 233.441   4
   3  -3 -11 3989.93 185.566   4
   3   3 -10 6481.53 287.660   4
   3   3 -10 6082.32 220.114   2
   3  -3 -10 6283.29 229.696   4
   3  -3  -9 9410.87 280.586   4
   3   3  -9 9319.41 337.817   4
   3   3  -9 9147.69 269.293   2
   3   3  -8 2843.63 126.382   2
   3   3  -8 2948.19 175.669   4
   3  -3  -8 2987.19 136.751   4
   3   3  -7 525.371 51.8308   2
   3   3  -7 473.108 81.5404   4
   3  -3  -7 486.170 56.0000   4
   3   3  -6 15494.2 396.381   4
   3  -3  -6 15324.2 335.901   4
   3   3  -5 548.426 80.4804   4
   3  -3  -5 254.983 43.6977   4
   3   3  -4 30591.9 638.895   4
  -3   3   4 30669.2 598.564   5
  -3   3   3 43.6707 33.2535   5
   3   3  -3 46.9817 32.5966   4
   3   3  -2 229.492 36.9022   4
   3  -3  -2 308.808 53.7448   6
  -3  -3   2 439.841 54.4477   1
  -3  -3   2 366.821 46.5320   4
  -3   3   2 439.841 48.9875   5
   3  -3  -1 14940.3 357.308   3
  -3  -3   1 15946.2 333.487   4
   3   3  -1 15607.3 331.579   4
  -3  -3   1 15892.2 368.497   1
   3  -3  -1 15078.7 372.339   6
  -3  -3   1 15030.1 372.710   3
   3  -3   0 374.616 48.3982   3
  -3  -3   0 359.507 35.4547   4
   3  -3   0 334.700 55.5189   6
  -3  -3   0 387.467 61.1423   1
   3   3   0 395.364 36.0943   4
  -3  -3   0 336.827 53.7779   3
  -3  -3  -1 1376.86 91.9509   3
   3  -3   1 1540.90 93.2639   6
   3  -3   1 1679.08 96.2196   3
  -3  -3  -1 1478.25 62.1160   4
  -3  -3  -1 1246.85 92.5666   1
  -3  -3  -1 1470.70 67.9243   5
  -3  -3  -2 1571.72 108.404   1
  -3  -3  -2 1667.11 99.5021   3
  -3  -3  -2 1683.35 75.2607   5
  -3  -3  -2 1621.99 64.6767   4
   3   3   3 1008.08 59.4071   5
  -3  -3  -3 1169.94 101.009   1
  -3  -3  -4 983.250 99.9187   1
  -3   3  -4 744.510 41.0929   1
  -3  -3  -5 1795.37 141.093   1
  -3   3  -5 2007.52 73.2741   1
  -3  -3  -6 39.9412 53.4748   1
  -3   3  -6 115.808 21.8707   1
  -3  -3  -7 1328.22 127.419   1
  -3  -3  -7 1473.82 94.1327   4
  -3  -3  -7 1444.92 127.616   7
  -3  -3  -8 8432.82 329.312   1
  -3  -3  -8 7574.00 316.013   7
  -3  -3  -8 8416.67 262.222   4
  -3  -3  -9 8455.38 280.104   4
  -3  -3  -9 8201.86 338.884   7
  -3  -3  -9 7636.34 325.565   1
  -3   3 -10 105.356 76.2516   2
  -3  -3 -10 68.4806 47.5435   4
  -3  -3 -10 205.905 84.1809   7
  -3   3 -11-8.23935 90.2265   4
  -3   3 -11 36.4767 65.6453   2
  -3  -3 -11-9.76056 75.0367   7
  -3  -3 -11 20.5797 50.5563   4
  -3   3 -12 104.570 104.154   4
  -3  -3 -12-2.92232 77.5569   7
  -3  -3 -12 123.042 57.6708   4
  -3   3 -12 126.854 82.5973   2
  -3  -3 -13 1543.98 137.365   4
  -3   3 -13 1997.04 188.095   2
  -3   3 -13 1559.26 186.251   4
  -3  -3 -13 1580.63 173.438   7
  -3   3 -14 190.121 111.698   4
  -3  -3 -14 249.553 105.303   7
  -3   3 -14 210.278 98.7354   2
  -3   3 -15 212.821 113.606   2
  -3  -3 -15 391.229 111.065   7
  -3   3 -15 325.037 133.669   4
  -3   3 -16 82.1009 89.5563   2
  -3  -3 -16 187.845 104.293   7
  -3   3 -16 145.953 110.778   4
  -3   3 -17 618.330 143.061   2
  -3   3 -17 909.247 172.787   4
  -3  -3 -17 534.391 132.213   7
  -3  -3 -18 199.180 114.185   7
  -3   3 -18 388.984 136.229   4
  -3  -3 -19 855.808 177.646   7
   3   4 -20 1512.92 212.920   4
   3   4 -19 55.7487 122.702   4
   3   4 -18 2855.27 267.358   4
   3   4 -17 129.020 98.1464   4
   3   4 -16 1134.91 166.848   4
   3   4 -15 2426.58 221.656   4
   3   4 -15 2230.06 171.497   2
   3  -4 -15 2049.86 155.346   4
   3  -4 -14 821.917 99.9518   4
   3   4 -14 748.274 134.891   4
   3   4 -14 672.379 98.1401   2
   3  -4 -13-20.9708 50.8703   4
   3   4 -13 34.4539 48.1288   2
   3   4 -12 4699.48 267.962   4
   3   4 -12 4705.82 214.707   2
   3  -4 -12 4760.98 205.671   4
   3   4 -11 553.044 117.783   4
   3   4 -11 804.431 88.6363   2
   3  -4 -11 600.451 76.9812   4
   3   4 -10 148.393 51.4471   2
   3  -4 -10 211.367 53.5785   4
   3   4  -9 5087.59 190.288   2
   3   4  -9 5427.77 257.521   4
   3  -4  -9 5067.09 184.893   4
   3   4  -8 2689.48 170.196   4
   3  -4  -8 2946.55 130.927   4
   3   4  -7 1006.92 108.848   4
   3  -4  -7 1140.98 77.3457   4
   3   4  -6 64555.7 1255.56   4
  -3   4   6 64020.4 1161.47   5
   3   4  -6 64014.3 1123.43   6
  -3   4   5 3773.98 134.276   5
   3   4  -5 3678.13 171.554   4
   3   4  -4 77899.7 1429.75   4
  -3  -4   4 80989.8 1394.45   1
  -3   4   4 76869.0 1374.48   5
  -3  -4   3 4664.58 164.165   1
  -3   4   3 4646.99 153.688   5
  -3  -4   3 4269.83 124.644   7
   3   4  -3 4289.99 166.289   4
  -3  -4   2 20661.4 423.679   7
  -3  -4   2 21123.5 468.501   1
  -3  -4   2 20659.6 502.781   3
   3   4  -2 20484.1 442.680   4
   3  -4  -2 20444.6 486.929   3
   3  -4  -1 4397.97 180.007   3
  -3  -4   1 4513.01 152.748   7
   3  -4  -1 3983.60 180.239   6
   3   4  -1 4688.87 143.866   4
  -3  -4   1 4416.78 188.350   3
  -3  -4   1 4543.11 143.554   4
  -3  -4   1 4870.02 179.622   1
  -3  -4   0 81425.2 1403.78   4
   3  -4   0 77832.8 1488.00   3
   3  -4   0 80984.8 1501.42   6
   3   4   0 80707.7 1399.29   4
  -3  -4   0 82142.5 1511.77   3
  -3  -4   0 82304.5 1461.24   7
  -3  -4   0 82135.6 1498.22   1
  -3  -4  -1 3516.40 101.165   4
  -3  -4  -1 3583.28 165.538   1
   3  -4   1 3536.74 158.998   3
   3  -4   1 3267.75 153.596   6
  -3  -4  -1 3449.55 107.419   5
  -3  -4  -1 3201.43 157.740   3
  -3  -4  -1 3335.60 147.480   7
  -3  -4  -2 12919.7 366.717   1
   3  -4   2 12754.0 342.337   6
   3  -4   2 12430.8 345.676   3
  -3  -4  -2 13153.0 359.578   3
  -3  -4  -2 12414.8 249.788   4
  -3  -4  -2 12623.1 347.182   7
  -3  -4  -2 13091.8 269.069   5
  -3  -4  -3 13527.1 385.849   1
  -3  -4  -3 13515.9 376.464   7
  -3  -4  -3 12944.0 256.003   4
   3  -4   3 13708.7 356.032   6
  -3  -4  -4 36989.4 836.624   1
   3   4   4 38016.0 693.601   5
  -3  -4  -4 39128.4 825.708   7
  -3  -4  -4 36932.2 669.229   4
   3  -4   4 38950.7 778.227   6
   3  -4   5 490.524 73.0518   6
  -3  -4  -5 396.818 37.3502   4
  -3  -4  -5 477.785 81.4161   1
   3   4   5 426.184 43.3852   5
  -3  -4  -5 403.294 79.3403   7
  -3  -4  -6 3606.97 198.961   7
  -3  -4  -6 3636.96 124.318   4
  -3  -4  -6 3526.76 203.282   1
  -3  -4  -7 839.711 114.112   1
  -3  -4  -7 811.986 111.652   7
  -3  -4  -7 882.346 65.1060   4
  -3  -4  -8 21518.0 472.269   4
  -3  -4  -8 21203.6 605.125   7
  -3  -4  -8 20981.5 601.407   1
  -3  -4  -9 1477.08 99.4111   4
  -3   4  -9 1580.09 162.493   4
  -3  -4  -9 1371.50 152.379   7
  -3  -4  -9 1448.67 150.501   1
  -3  -4 -10 11.1224 37.6628   4
  -3  -4 -10-97.0879 83.3841   7
  -3   4 -10-77.7496 93.6513   4
  -3  -4 -11 3977.58 185.208   4
  -3   4 -11 4012.71 248.471   2
  -3  -4 -11 4009.77 258.068   7
  -3   4 -11 4287.56 277.607   4
  -3   4 -12 6249.77 325.324   2
  -3   4 -12 6548.86 358.932   4
  -3  -4 -12 6162.58 335.313   7
  -3   4 -13 195.048 92.4103   2
  -3  -4 -13 300.000 108.740   7
  -3   4 -13-9.50430 94.6254   4
  -3   4 -14 115.635 104.511   4
  -3  -4 -14 108.560 94.1632   7
  -3   4 -14 279.696 103.501   2
  -3   4 -15 503.482 123.577   2
  -3  -4 -15 390.868 122.506   7
  -3   4 -15 501.776 140.466   4
  -3  -4 -16 3931.79 306.275   7
  -3   4 -16 3796.12 310.533   4
  -3   4 -16 3675.89 283.002   2
  -3  -4 -17 122.190 116.944   7
  -3   4 -17 229.293 124.634   4
  -3   4 -17 167.489 112.234   2
  -3  -4 -18 79.5400 116.374   7
  -3   4 -18 26.9862 98.3487   2
  -3   4 -18-101.179 122.754   4
   3   5 -19 507.971 156.252   4
   3   5 -18 1299.07 185.279   4
   3   5 -17-49.7408 111.785   4
   3   5 -16 278.434 69.8430   2
   3   5 -16 304.892 124.615   4
   3   5 -15 1781.57 194.817   4
   3   5 -15 1423.48 142.726   2
   3   5 -14 1298.41 164.304   4
   3   5 -14 1278.56 125.424   2
   3   5 -13 3411.62 249.924   4
   3  -5 -13 3080.96 163.362   4
   3   5 -13 3261.47 187.557   2
   3   5 -12 1215.55 155.533   4
   3   5 -12 1117.14 107.514   2
   3  -5 -12 1083.45 94.2583   4
   3  -5 -11 2929.19 143.402   4
   3   5 -11 2775.88 210.508   4
   3   5 -11 2405.16 148.620   2
   3  -5 -10 34.0542 37.2191   4
   3   5 -10 13.3221 69.7788   4
   3   5  -9 4740.71 250.020   4
   3  -5  -9 5106.06 180.319   4
   3   5  -8 2583.47 172.785   4
   3   5  -7 5337.23 245.337   4
  -3   5   7 5449.87 172.919   5
   3   5  -7 5469.70 157.569   6
  -3  -5   7 5508.42 175.530   1
   3   5  -6 3163.73 175.569   4
  -3  -5   6 3110.76 130.706   1
  -3   5   6 3324.24 125.860   5
  -3  -5   5 85.3475 38.7706   1
  -3   5   5 116.139 32.1286   5
   3   5  -5 2.25844 45.5210   4
   3   5  -4 12017.2 341.998   4
  -3   5   4 12758.6 298.753   5
  -3  -5   4 11931.0 315.093   1
   3   5  -3 15.8377 34.6362   4
  -3  -5   3 31.1626 35.7885   1
   3   5  -2 22996.1 496.850   4
  -3  -5   2 23593.6 486.630   7
   3  -5  -2 22636.3 557.783   3
  -3  -5   2 22543.5 571.471   3
  -3  -5   2 22778.7 521.933   1
  -3  -5   1 786.155 91.9889   3
  -3  -5   1 1012.59 78.4896   7
  -3  -5   1 932.929 66.2364   4
  -3  -5   1 1108.20 93.2545   1
   3  -5  -1 1130.28 104.061   3
   3   5  -1 1051.78 68.0152   4
   3   5   0 1251.27 63.3198   4
  -3  -5   0 1060.41 94.6056   1
  -3  -5   0 1050.54 60.2725   4
  -3  -5   0 1117.46 87.2065   7
  -3  -5   0 1021.87 108.420   3
   3  -5   0 798.823 89.2667   3
  -3  -5  -1 1433.15 60.1482   4
  -3  -5  -1 1667.99 122.203   1
   3  -5   1 1466.12 113.908   6
  -3  -5  -1 1691.56 112.551   7
   3  -5   1 1606.47 124.021   3
  -3  -5  -1 1907.17 135.872   3
  -3  -5  -1 1627.34 67.0281   5
  -3  -5  -2 21668.5 543.935   1
  -3  -5  -2 21325.2 522.644   7
  -3  -5  -2 20122.7 396.982   5
   3  -5   2 21808.7 526.193   6
  -3  -5  -2 22350.1 546.677   3
  -3   5  -2 23337.4 426.033   1
   3  -5   2 21223.5 538.562   3
  -3  -5  -3 11085.4 361.355   1
  -3   5  -3 10397.4 221.278   1
   3  -5   3 12086.7 362.076   3
  -3  -5  -3 11361.2 351.898   7
   3  -5   3 11974.9 339.462   6
  -3  -5  -4 3861.40 204.131   7
  -3  -5  -4 4030.24 212.014   1
   3  -5   4 4084.04 185.407   6
  -3  -5  -5 3528.39 205.739   1
  -3  -5  -5 3446.52 196.997   7
   3  -5   5 3632.06 173.507   6
  -3  -5  -6 8847.73 330.922   7
   3   5   6 8377.91 194.238   5
   3  -5   6 8768.01 279.579   6
  -3  -5  -6 9258.20 343.567   1
  -3  -5  -7 1183.16 132.776   1
   3  -5   7 1161.76 101.278   6
  -3  -5  -7 1075.54 53.9873   4
  -3  -5  -7 1225.30 132.537   7
  -3  -5  -8-78.6763 76.0236   1
  -3  -5  -8 9.96298 73.5594   7
   3  -5   8 56.5848 48.1161   6
  -3   5  -9 8384.35 374.731   4
  -3  -5  -9 7105.32 341.864   7
   3  -5   9 8497.35 289.035   6
  -3   5 -10 4703.57 289.832   4
   3  -5  10 4276.91 204.398   6
  -3  -5 -10 4509.77 274.417   7
   3  -5  11 215.044 68.7993   6
  -3   5 -11 191.725 112.879   4
  -3  -5 -11 308.864 108.930   7
  -3   5 -12-84.7174 91.2103   2
  -3  -5 -12-57.0028 91.3880   7
  -3   5 -13 251.487 100.346   2
  -3   5 -13 440.972 134.257   4
  -3  -5 -13 123.454 91.0885   7
  -3   5 -14 2520.57 251.005   4
  -3  -5 -14 2743.18 249.065   7
  -3   5 -14 2498.75 224.123   2
  -3   5 -15 3296.43 266.000   2
  -3  -5 -15 2872.48 262.256   7
  -3   5 -15 3146.83 284.021   4
  -3   5 -16 220.116 117.998   4
  -3  -5 -16-16.6792 95.4878   7
  -3   5 -16-86.0913 84.3431   2
  -3   5 -17 458.488 147.435   4
  -3   5 -17 592.066 144.423   2
  -3  -5 -17 112.529 112.422   7
  -3   5 -18 183.939 122.350   2
   3   6 -19 2167.96 254.783   4
   3   6 -18 258.276 127.393   4
   3   6 -17 65.9869 106.261   4
   3   6 -16 186.311 116.724   4
   3   6 -15 2547.12 232.850   4
   3   6 -14 2607.88 233.647   4
   3   6 -14 2579.39 174.599   2
   3   6 -13 6661.03 354.098   4
   3   6 -13 6130.98 271.005   2
   3   6 -12 110.730 60.8960   2
   3   6 -12-60.6301 98.5754   4
   3   6 -11 844.067 126.957   4
   3   6 -10 87.0687 71.6795   4
  -3   6   9 5521.94 176.994   5
   3   6  -9 5182.05 271.866   4
  -3  -6   9 5400.74 165.900   1
   3   6  -8 6855.66 296.414   4
  -3   6   8 6664.67 192.748   5
  -3  -6   8 6304.08 191.707   1
   3   6  -7 4060.76 218.538   4
  -3   6   7 4418.98 144.727   5
  -3  -6   7 4225.75 153.659   1
   3   6  -6 8321.40 307.439   4
  -3   6   6 8053.65 216.875   5
  -3  -6   6 8652.23 243.453   1
   3   6  -5 6110.61 247.763   4
  -3  -6   5 6602.85 212.970   1
  -3  -6   4 1416.66 95.2317   1
   3   6  -4 1640.07 117.196   4
  -3  -6   3 11406.1 320.898   1
  -3  -6   3 11098.1 386.528   3
   3   6  -3 11119.3 320.073   4
   3  -6  -2 54330.5 1138.73   3
  -3  -6   2 54716.6 1076.27   1
   3   6  -2 54350.8 1036.03   4
  -3  -6   2 54677.0 1155.66   3
   3   6  -1 16681.9 375.231   4
  -3  -6   1 16487.3 439.552   1
   3  -6  -1 17004.2 476.650   3
  -3  -6   1 15911.5 480.119   3
  -3  -6   0 1267.25 99.7795   7
  -3  -6   0 1046.13 102.012   1
   3   6   0 1335.30 69.6359   4
   3  -6   0 999.492 109.048   3
  -3  -6   0 1256.46 123.883   3
  -3  -6  -1 121.104 59.8230   1
  -3  -6  -1 182.711 57.0925   7
   3  -6   1-11.5116 63.9221   3
  -3  -6  -1 168.639 24.9597   5
   3   6   1 117.828 19.0956   4
  -3  -6  -1 77.0931 62.5864   3
   3  -6   2 406.396 82.3466   3
  -3   6  -2 324.617 38.0869   1
  -3  -6  -2 273.042 79.1459   3
  -3  -6  -2 171.132 59.2051   7
  -3  -6  -2 354.262 74.1013   1
  -3  -6  -3 6407.34 273.819   1
  -3  -6  -3 7161.37 277.689   7
  -3   6  -3 6202.14 154.601   1
   3  -6   3 6815.95 282.619   3
   3  -6   4 959.016 119.642   3
  -3  -6  -4 682.798 101.422   7
   3  -6   4 806.739 92.7739   6
  -3  -6  -4 806.411 110.757   1
   3  -6   5 1930.09 138.897   6
  -3  -6  -5 1883.04 157.634   1
  -3  -6  -5 2001.91 159.499   7
   3  -6   5 2043.50 165.477   3
  -3  -6  -6 1578.65 150.644   1
   3  -6   6 1528.45 123.007   6
  -3  -6  -6 1600.69 152.450   7
  -3  -6  -7 6172.56 306.779   1
   3  -6   7 6384.50 256.937   6
  -3  -6  -7 6717.81 316.332   7
  -3   6  -8 307.574 103.941   4
  -3  -6  -8 417.001 109.763   7
   3  -6   8 471.810 75.9414   6
   3  -6   9 1736.58 130.766   6
  -3   6  -9 1480.84 173.178   4
  -3  -6  -9 1506.17 167.953   7
   3  -6  10 4467.15 214.435   6
  -3  -6 -10 4461.30 287.623   7
  -3   6 -10 4481.09 296.708   4
  -3  -6 -11 3207.12 250.071   7
  -3   6 -11 4707.90 309.813   4
  -3   6 -12 1782.09 210.361   4
  -3  -6 -12 2074.41 211.684   7
  -3   6 -13 96.4809 81.0180   2
  -3  -6 -13 182.818 103.890   7
  -3   6 -13-57.6739 105.722   4
  -3  -6 -14 252.273 112.367   7
  -3   6 -14 515.313 127.473   2
  -3   6 -14 221.444 116.844   4
  -3  -6 -15-241.094 134.089   7
  -3   6 -15 173.041 124.864   4
  -3   6 -15-116.251 97.3392   2
  -3  -6 -16-28.7177 123.266   7
  -3   6 -16 67.9071 113.591   4
  -3   6 -16-5.78761 91.9856   2
  -3   6 -17 245.914 116.288   2
   3   7 -18 2094.13 251.380   4
   3   7 -17 2914.01 278.763   4
   3   7 -16 231.959 122.758   4
   3   7 -15 518.635 146.896   4
   3   7 -14 185.491 110.076   4
   3   7 -13 56.9082 89.1678   4
   3   7 -12 869.523 144.658   4
   3   7 -11 4432.50 278.742   4
   3   7 -10 782.788 126.030   4
   3   7  -9 71.0972 66.3643   4
   3   7  -8 246.863 81.2850   4
  -3  -7   7 1036.40 73.2957   1
   3   7  -7 862.498 115.474   4
  -3  -7   6 636.133 64.1267   1
   3   7  -6 558.011 90.1899   4
  -3  -7   5 318.551 112.503   3
   3   7  -5 266.777 70.0012   4
  -3  -7   5 184.372 49.6924   1
   3   7  -4 2142.54 141.557   4
  -3  -7   4 2592.48 137.409   1
  -3  -7   4 2327.48 187.744   3
  -3  -7   3 575.872 111.934   3
   3   7  -3 332.149 59.6012   4
  -3  -7   3 533.414 72.7764   1
  -3  -7   2 126.043 52.3540   1
   3   7  -2 176.380 48.1675   4
   3  -7  -2 237.866 79.9925   3
  -3  -7   2 199.237 83.1836   3
  -3  -7   1 3924.83 197.024   1
   3  -7  -1 4590.90 236.569   3
  -3  -7   1 4119.16 238.485   3
   3   7  -1 4208.48 155.482   4
  -3  -7   0 133.514 52.7247   1
   3  -7   0 106.446 75.0892   3
  -3  -7   0 30.3476 85.5581   3
   3   7   0 136.929 32.5080   4
  -3  -7  -1 2312.70 159.256   1
  -3  -7  -1 1902.48 66.0089   5
  -3  -7  -1 2265.26 173.410   3
   3   7   1 1843.20 64.0606   4
   3  -7   1 1712.78 149.184   3
  -3  -7  -2 11118.5 385.813   1
   3  -7   2 10907.2 397.049   3
  -3  -7  -2 11207.9 405.566   3
  -3  -7  -2 11879.1 389.177   7
  -3  -7  -3 2556.96 179.786   1
  -3  -7  -3 2660.73 197.469   3
  -3  -7  -3 2589.07 173.412   7
   3  -7   3 2280.13 171.801   3
   3  -7   4 885.867 122.569   3
  -3  -7  -4 692.795 107.599   1
  -3  -7  -4 764.751 113.439   7
   3  -7   5 310.440 92.6903   3
  -3  -7  -5 417.709 102.007   1
  -3  -7  -5 409.584 91.6504   7
   3  -7   6 117.879 97.7952   3
  -3  -7  -6 209.139 85.3472   7
  -3  -7  -6-8.80598 82.6889   1
  -3  -7  -7 2570.43 205.961   7
  -3   7  -7 2672.57 214.275   4
  -3   7  -8 2338.75 208.520   4
  -3  -7  -8 2329.45 205.249   7
  -3   7  -9 1084.00 163.333   4
  -3  -7  -9 1432.94 171.673   7
  -3   7 -10 2197.46 224.672   4
  -3  -7 -10 2941.62 247.169   7
  -3  -7 -11 485.753 129.848   7
  -3   7 -11 468.143 129.648   4
  -3   7 -12 308.373 120.687   4
  -3  -7 -12 556.720 122.583   7
  -3   7 -13 112.447 120.670   4
  -3  -7 -13 49.1681 99.7874   7
  -3   7 -14-5.66933 104.456   4
  -3   7 -14 110.525 105.785   2
  -3   7 -15-53.0678 93.9894   2
  -3   7 -15-152.648 138.100   4
  -3   7 -16 143.871 113.258   2
  -3   7 -17 495.916 146.637   2
   3   8 -17 973.842 191.049   4
   3   8 -16 3420.08 298.223   4
   3   8 -15 5511.44 364.674   4
   3   8 -14 2150.91 231.333   4
   3   8 -13 1837.06 199.190   4
   3   8 -12 191.343 112.970   4
   3   8 -11 10872.4 454.363   4
   3   8 -10 6.03688 77.7299   4
   3   8  -9 677.750 113.680   4
   3   8  -8 1767.06 163.554   4
   3   8  -7 6806.49 302.455   4
  -3  -8   6 2802.02 136.674   1
   3   8  -6 2805.19 185.411   4
  -3  -8   6 3029.66 234.222   3
  -3  -8   5 22235.3 526.677   1
  -3  -8   5 22168.5 681.533   3
   3   8  -5 23162.7 591.903   4
   3   8  -4 6608.59 259.932   4
  -3  -8   4 6366.15 323.273   3
  -3  -8   4 6334.42 240.609   1
  -3  -8   3 8703.17 298.351   1
  -3  -8   3 8424.93 375.768   3
   3   8  -3 8777.38 292.985   4
  -3  -8   2 6376.26 316.659   3
  -3  -8   2 6175.53 253.117   1
   3   8  -2 6317.76 224.627   4
   3  -8  -2 6774.92 319.118   3
  -3  -8   1 8014.70 304.274   1
   3   8  -1 8459.24 241.425   4
   3  -8  -1 7536.22 342.356   3
  -3  -8   1 7737.22 350.302   3
   3  -8   0 7644.80 338.320   3
  -3  -8   0 7637.36 342.701   3
  -3  -8   0 7325.98 297.197   1
  -3  -8  -1 457.213 82.8087   1
   3  -8   1 338.620 97.3453   3
  -3  -8  -1 389.445 102.569   3
   3  -8   2 24.3773 74.9136   3
  -3  -8  -2 75.5806 70.8971   1
  -3  -8  -2 76.2669 79.8835   3
  -3  -8  -3 3690.34 226.896   1
   3  -8   3 4315.89 256.121   3
  -3  -8  -4 1520.99 150.356   1
   3  -8   4 1621.10 171.620   3
   3  -8   5 36.6671 75.7128   3
  -3  -8  -5 26.4864 72.9803   1
   3  -8   6 4311.14 270.089   3
  -3   8  -6 4032.47 248.790   4
   3  -8   7 17991.3 605.469   3
  -3   8  -7 18433.3 608.951   4
   3  -8   8 220.842 116.768   3
  -3   8  -8 6.43077 86.4644   4
  -3   8  -9 331.533 117.192   4
  -3   8 -10 6108.46 363.075   4
  -3   8 -11 5232.43 344.408   4
  -3   8 -12 1728.52 219.727   4
  -3   8 -13 603.351 148.124   4
  -3   8 -14 80.7028 110.815   4
  -3   8 -14 348.786 120.844   2
  -3   8 -15 1168.89 178.892   2
  -3   8 -16 240.089 125.303   2
   3   9 -16 823.116 167.399   4
   3   9 -15 3098.69 287.721   4
   3   9 -14 433.437 129.284   4
   3   9 -13 1682.66 199.102   4
   3   9 -12 33.7350 88.6754   4
   3   9 -11 167.852 101.256   4
   3   9 -10 2013.83 192.803   4
   3   9  -9 2464.85 209.204   4
   3   9  -8 2558.63 196.110   4
  -3  -9   8 2159.95 226.501   3
  -3  -9   7 87.9246 104.857   3
   3   9  -7 71.0198 73.0102   4
   3   9  -6 727.739 105.930   4
  -3  -9   6 647.276 144.605   3
   3   9  -5 4804.59 235.772   4
  -3  -9   5 4945.50 308.495   3
  -3  -9   4 100.224 97.5440   3
  -3  -9   4 76.6063 50.0328   1
   3   9  -4 26.7040 55.1586   4
   3   9  -3 201.904 59.2776   4
  -3  -9   3 320.943 68.3087   1
  -3  -9   3 51.6053 82.0778   3
  -3  -9   2 1922.24 192.333   3
  -3  -9   2 2023.07 149.424   1
   3  -9  -2 2130.66 195.208   3
  -3  -9   1 1815.15 186.921   3
   3  -9  -1 1846.47 177.850   3
  -3  -9   1 2270.83 159.749   1
  -3  -9   0 1616.62 146.209   1
   3  -9   0 1505.63 165.368   3
  -3  -9   0 1926.86 185.047   3
   3  -9   1 55.1356 78.4890   3
  -3  -9  -1 18.0958 58.8033   1
  -3  -9  -1 4.93245 83.7682   3
  -3  -9  -2 377.437 84.3345   1
  -3  -9  -2 137.371 92.3234   3
   3  -9   2 346.731 97.7242   3
   3  -9   3 2426.26 205.887   3
  -3   9  -3 1807.81 157.254   4
  -3  -9  -3 2211.37 178.476   1
  -3   9  -4 2717.74 196.272   4
   3  -9   4 3434.05 245.486   3
   3  -9   5 1.44924 95.1121   3
  -3   9  -5-106.529 87.1963   4
  -3   9  -6 2460.24 211.580   4
   3  -9   6 2387.20 209.861   3
  -3   9  -7 3221.11 248.397   4
   3  -9   7 3225.34 252.558   3
   3  -9   8 2070.97 209.167   3
  -3   9  -8 2097.73 209.937   4
   3  -9   9 135.330 115.611   3
  -3   9  -9 52.7337 99.8696   4
  -3   9 -10 5242.80 346.203   4
   3  -9  10 5227.89 337.699   3
   3  -9  11 322.286 126.540   3
  -3   9 -11 105.394 99.7460   4
   3  -9  12 116.115 119.829   3
  -3   9 -12-62.4471 111.963   4
  -3   9 -13 86.0322 101.505   4
  -3   9 -15 989.882 176.571   2
   3  10 -15-161.158 116.223   4
   3  10 -14 271.227 112.428   4
   3  10 -13 832.608 163.719   4
   3  10 -12 456.224 108.835   4
  -3 -10  11 288.915 155.914   3
   3  10 -11 254.797 105.520   4
  -3 -10  10 3894.18 313.687   3
   3  10 -10 3940.87 270.053   4
   3  10  -9 2039.86 195.997   4
  -3 -10   9 2539.98 254.478   3
   3  10  -8 3313.63 231.076   4
  -3 -10   8 3438.12 281.366   3
   3  10  -7 1769.93 163.236   4
  -3 -10   7 1558.26 194.558   3
   3  10  -6 5364.52 272.210   4
  -3 -10   6 5745.45 352.631   3
  -3 -10   5 1831.50 211.172   3
  -3 -10   4 4726.20 314.735   3
  -3 -10   3 3434.16 264.945   3
   3 -10  -2-96.1975 105.438   3
  -3 -10   2 92.8975 94.8329   3
   3 -10  -1 886.842 144.123   3
  -3 -10   1 730.699 147.070   3
  -3 -10   0 622.637 128.560   3
   3 -10   0 881.671 145.685   3
  -3 -10  -1 254.084 102.315   3
   3 -10   1 287.248 107.640   3
  -3  10  -1 269.708 76.9685   4
   3 -10   2 1068.01 155.154   3
  -3  10  -2 1207.61 128.301   4
  -3 -10  -2 1181.04 166.225   3
  -3  10  -3 580.152 110.290   4
   3 -10   3 702.945 129.978   3
  -3  10  -4 349.273 102.741   4
   3 -10   4 273.792 101.365   3
  -3  10  -5 5767.60 314.698   4
   3 -10   5 5395.77 336.861   3
   3 -10   6 5921.51 353.836   3
  -3  10  -6 6066.27 333.968   4
   3 -10   7 1570.55 197.534   3
  -3  10  -7 1417.44 172.422   4
   3 -10   8 2057.30 226.183   3
  -3  10  -8 2765.90 244.106   4
  -3  10  -9 1433.58 190.578   4
   3 -10   9 1137.72 179.828   3
   3 -10  10 642.634 154.508   3
  -3  10 -10 713.754 156.044   4
   3 -10  11 207.923 123.440   3
  -3  10 -11-1.26479 96.2793   4
   3 -10  12 368.888 144.746   3
  -3  10 -12 432.488 144.439   4
   3 -10  13 335.627 145.448   3
   3  11 -14 103.263 111.072   4
   3  11 -13 1274.44 191.054   4
   3  11 -12 88.5105 116.297   4
  -3 -11  12 12.4799 126.992   3
  -3 -11  11 298.372 164.368   3
   3  11 -11 239.630 107.218   4
  -3 -11  10 2120.24 261.010   3
   3  11 -10 1968.06 200.442   4
  -3 -11   9 3577.20 311.390   3
  -3 -11   8 1163.70 184.250   3
  -3 -11   7 502.389 136.516   3
  -3 -11   6 4424.74 333.577   3
  -3 -11   5 5817.78 372.636   3
  -3 -11   4 150.140 115.912   3
  -3 -11   3 1630.58 201.536   3
  -3 -11   2 247.218 122.501   3
   3 -11  -1 297.678 104.200   3
  -3 -11   1 49.9143 103.925   3
   3 -11   0 297.949 115.828   3
  -3 -11   0 90.5736 93.4858   3
  -3 -11  -1 237.362 106.760   3
   3 -11   1 263.850 118.965   3
   3 -11   2 930.831 149.684   3
  -3 -11  -2 960.043 163.396   3
   3 -11   3 2451.82 232.566   3
   3 -11   4-13.7249 99.3144   3
  -3  11  -5 67.0176 89.6901   4
   3 -11   5-84.4122 94.7564   3
  -3  11  -6 4807.23 299.466   4
   3 -11   6 5538.02 357.195   3
   3 -11   7 2760.92 261.757   3
  -3  11  -7 2805.64 242.314   4
   3 -11   8 72.3191 105.402   3
  -3  11  -8 76.7664 91.0711   4
  -3  11  -9-167.113 104.024   4
   3 -11   9 79.0879 113.114   3
   3 -11  10 349.246 132.469   3
  -3  11 -10 374.288 132.145   4
   3 -11  11 204.978 130.568   3
  -3  11 -11 83.5307 104.288   4
  -3 -12   9 1913.32 250.527   3
  -3 -12   8 227.822 139.545   3
  -3 -12   7 385.946 126.904   3
  -3 -12   6 336.516 143.745   3
  -3 -12   5 3014.12 294.346   3
  -3 -12   4 1820.04 227.191   3
  -3 -12   3 1200.41 194.317   3
  -3 -12   2 214.973 124.786   3
   3 -12  -1 1329.39 197.937   3
  -3 -12   1 1713.95 207.988   3
  -3 -12   0 2562.71 250.759   3
   3 -12   0 2257.81 240.731   3
  -3 -12  -1 1039.03 180.988   3
   3 -12   1 1279.58 184.818   3
   3 -12   2 516.593 140.606   3
   3 -12   3 3032.50 274.808   3
   3 -12   4 1746.02 217.878   3
   3 -12   5 1001.14 180.909   3
   3 -12   6 7433.48 438.382   3
   3 -12   7 671.175 166.846   3
   3 -12   8 225.444 126.622   3
   3 -12   9 303.753 128.067   3
  -3 -13   3 533.821 150.716   3
  -3 -13   2 1931.66 243.648   3
  -3 -13   1 2436.14 269.070   3
   3 -13   0-9.69543 102.028   3
  -3 -13   0-11.7856 116.312   3
   3 -13   1 998.769 175.462   3
   3 -13   2 1468.88 213.795   3
   3 -13   3 152.447 121.753   3
   3 -13   4 4371.58 342.718   3
   4   0 -22 1737.03 211.188   4
   4   0 -21-67.8068 100.464   4
   4   0 -20 6071.75 366.280   4
   4   0 -19 150.212 97.9693   4
   4   0 -18 67.8272 88.3267   4
   4   0 -17-47.3656 90.9604   4
   4   0 -16-40.5937 78.6000   4
   4   0 -15-50.5881 74.3259   4
   4   0 -14 76.5281 74.3689   4
   4   0 -13-124.752 82.1478   4
   4   0 -12 106.125 63.2726   4
   4   0 -11 101.987 64.6102   4
   4   0 -10 330.286 69.6606   4
  -4   0  10 438.097 42.9209   6
  -4   0   9 23.1344 24.3567   6
   4   0  -9 12.7140 54.3941   4
   4   0  -8 45742.2 934.776   4
   4   0  -7 30.6670 45.4840   4
   4   0  -6 82756.9 1509.64   4
   4   0  -6 81293.6 1435.88   6
   4   0  -5 36.4678 33.7215   4
   4   0  -5 23.7268 25.9940   6
   4   0  -4 41091.9 793.223   4
   4   0  -3 367.269 49.4584   4
  -4   0   2 72882.4 1310.25   5
  -4   0   1 19.6426 38.7245   5
  -4   0   0 24334.6 513.455   5
  -4   0  -1 132.458 49.2807   5
  -4   0  -2 118799. 2072.94   1
  -4   0  -3 29.9771 40.4616   1
  -4   0  -4 47791.7 943.467   2
  -4   0  -4 46055.4 914.031   1
  -4   0  -5-21.1904 44.1908   1
  -4   0  -5 3.78605 50.6602   2
  -4   0  -6 88016.1 1614.33   1
  -4   0  -6 86587.8 1665.27   2
  -4   0  -7 41.1846 49.7594   1
  -4   0  -7 36.2483 66.5804   2
  -4   0  -8 1031.41 117.778   2
  -4   0  -8 1085.35 101.768   1
  -4   0  -9 53.2629 63.2758   2
  -4   0  -9-13.6686 50.0066   1
  -4   0 -10 10269.6 395.009   2
  -4   0 -10 10006.9 377.460   4
  -4   0 -11-90.7651 85.2078   2
  -4   0 -11 50.1448 72.8086   4
  -4   0 -12-58.7945 88.4376   2
  -4   0 -12 24.4717 90.0889   4
  -4   0 -13-99.6325 85.6556   4
  -4   0 -13-144.544 96.1158   2
  -4   0 -14 6012.79 329.571   4
  -4   0 -14 5845.43 311.940   7
  -4   0 -15 82.2759 103.758   7
  -4   0 -15 71.3417 93.2619   4
  -4   0 -16 1770.41 204.607   4
  -4   0 -16 1977.72 201.696   7
  -4   0 -17-14.5444 89.8910   4
  -4   0 -17 111.819 103.201   7
  -4   0 -18 934.870 162.637   4
  -4   0 -18 681.173 142.261   7
  -4   0 -19 48.1328 118.659   4
   4   1 -22-100.523 103.206   4
   4  -1 -22-97.6108 112.179   4
   4  -1 -21 1876.62 210.540   4
   4   1 -21 1496.23 203.521   4
   4  -1 -20 193.975 105.886   4
   4   1 -20 468.702 142.534   4
   4  -1 -19 1692.64 186.969   4
   4   1 -19 1738.91 205.332   4
   4  -1 -18-23.0651 85.1005   4
   4   1 -18 51.9842 95.6676   4
   4   1 -17 1489.27 180.706   4
   4  -1 -17 1610.74 171.266   4
   4  -1 -16 2037.57 182.310   4
   4   1 -16 1857.84 187.546   4
   4  -1 -15 2483.77 189.292   4
   4   1 -15 2241.54 195.026   4
   4  -1 -14 1685.69 154.785   4
   4   1 -14 1931.70 173.691   4
   4  -1 -13-36.4700 71.1689   4
   4   1 -13 19.3985 72.5489   4
   4  -1 -12 269.361 78.9837   4
   4   1 -12 210.414 80.0393   4
   4  -1 -11 4273.80 211.395   4
   4   1 -11 4351.85 225.472   4
   4  -1 -10 1214.37 111.164   4
   4   1 -10 1378.24 130.702   4
   4  -1  -9 14048.7 392.084   4
   4   1  -9 13641.7 407.235   4
   4   1  -8 15886.2 434.781   4
   4  -1  -8 16367.8 422.109   4
   4  -1  -7 17496.1 435.351   4
  -4  -1   7 18377.1 382.765   2
   4   1  -7 18064.0 455.451   4
  -4  -1   6 17891.1 340.023   2
   4  -1  -6 16573.2 399.581   4
   4   1  -6 15874.0 408.954   4
   4   1  -6 15950.4 319.396   6
   4   1  -5 984.218 81.1213   4
   4  -1  -5 890.846 67.1715   6
  -4  -1   5 1029.74 45.7414   2
   4  -1  -5 894.474 73.8506   4
   4  -1  -4 68077.3 1227.04   6
   4   1  -4 68809.1 1252.49   4
   4  -1  -4 68130.1 1244.56   4
   4  -1  -3 8.99628 35.3717   4
   4   1  -3 52.9931 36.6770   4
  -4   1   2 7138.94 213.678   5
   4   1  -2 7608.01 207.866   4
  -4  -1   1 1044.99 73.3445   5
  -4   1   1 1059.09 44.9553   3
  -4   1   1 1087.82 79.6485   5
  -4  -1   0 34014.5 658.904   5
  -4  -1   0 32689.5 595.449   3
  -4  -1   0 33757.2 628.283   2
  -4   1   0 33849.1 677.497   5
   4   1   1 100.668 22.4544   3
  -4  -1  -1 115.973 39.7930   5
  -4  -1  -1 142.158 48.1630   1
  -4  -1  -1 150.945 39.2845   2
   4  -1   1 95.0520 17.0218   3
  -4  -1  -2 3342.50 137.049   2
   4   1   2 3230.44 101.527   3
  -4  -1  -2 3056.41 142.013   1
  -4  -1  -3 11311.2 311.469   2
  -4   1  -3 11317.2 288.284   1
  -4  -1  -3 11854.0 321.594   1
  -4  -1  -4 1843.19 119.149   1
  -4  -1  -4 1791.26 116.703   2
  -4   1  -4 1563.87 94.2904   1
  -4   1  -5 5587.75 191.947   1
  -4  -1  -5 5720.72 218.444   1
  -4  -1  -5 5630.18 224.526   2
  -4   1  -6 9593.40 283.423   1
  -4  -1  -6 9323.38 313.169   1
  -4  -1  -6 9701.47 323.590   2
  -4   1  -7 1013.05 88.6975   1
  -4  -1  -7 1221.54 111.717   1
  -4   1  -7 1237.28 122.227   2
  -4  -1  -7 968.803 108.885   2
  -4   1  -8 189.701 77.9491   2
  -4   1  -8 243.898 53.3050   1
  -4  -1  -8 225.632 66.4441   2
  -4  -1  -8 303.361 70.7678   1
  -4   1  -9 1907.50 161.623   2
  -4  -1  -9 1850.89 155.655   2
  -4  -1  -9 1945.89 148.933   1
  -4   1  -9 2033.57 127.817   1
  -4  -1 -10 715.360 103.211   4
  -4   1 -10 745.261 116.219   2
  -4  -1 -10 639.747 96.5945   1
  -4  -1 -10 596.887 108.253   2
  -4   1 -11 36.7582 71.8720   2
  -4   1 -11 36.6282 78.1285   4
  -4  -1 -11-66.6842 72.1503   4
  -4   1 -12 1410.20 163.805   2
  -4  -1 -12 1427.34 151.462   4
  -4   1 -12 1157.03 148.749   4
  -4  -1 -13-23.1289 74.0967   4
  -4  -1 -13 75.7853 80.3148   7
  -4   1 -13-58.2728 76.4276   2
  -4   1 -13-5.91640 81.8957   4
  -4  -1 -14 1193.69 150.124   4
  -4   1 -14 1186.32 156.905   4
  -4  -1 -14 1031.32 147.864   7
  -4   1 -14 963.946 152.627   2
  -4   1 -15-27.3924 77.6497   7
  -4  -1 -15-96.3932 86.6846   4
  -4   1 -15 108.118 102.291   4
  -4  -1 -15 99.5956 91.8516   7
  -4   1 -15-13.8471 91.2433   2
  -4   1 -16 962.462 153.269   7
  -4  -1 -16 803.591 145.337   7
  -4  -1 -16 1078.11 154.106   4
  -4   1 -16 997.538 169.518   4
  -4   1 -17-3.51022 104.538   4
  -4  -1 -17 123.454 105.165   7
  -4   1 -17 298.922 107.220   7
  -4  -1 -17 52.8578 92.8035   4
  -4  -1 -18 1692.84 210.012   7
  -4   1 -18 1357.53 198.267   4
  -4  -1 -19 2332.21 247.084   7
  -4   1 -19 1937.24 234.616   4
   4   2 -21 642.113 160.340   4
   4   2 -20 270.982 132.425   4
   4  -2 -20 186.980 92.7826   4
   4   2 -19 1996.98 222.977   4
   4  -2 -19 2217.88 202.115   4
   4  -2 -18 116.410 79.5944   4
   4   2 -18 242.806 114.919   4
   4   2 -17 2733.09 236.276   4
   4  -2 -17 2660.98 211.169   4
   4  -2 -16 660.847 108.725   4
   4   2 -16 677.043 130.051   4
   4  -2 -15 61.7919 67.9401   4
   4   2 -15-27.9833 81.2692   4
   4   2 -14 1020.88 138.303   4
   4  -2 -14 1202.65 130.490   4
   4   2 -13 5351.25 280.230   4
   4  -2 -13 5331.77 249.834   4
   4   2 -12 216.559 88.0497   4
   4  -2 -12 167.790 63.2823   4
   4  -2 -11 256.605 65.9276   4
   4   2 -11 189.699 70.0486   4
   4  -2 -10 877.912 94.0339   4
   4   2 -10 942.057 120.922   4
   4  -2  -9 8098.56 263.663   4
   4   2  -9 8015.41 298.862   4
  -4  -2   9 7105.18 193.849   7
  -4  -2   8 7891.51 197.381   7
   4  -2  -8 8251.57 263.140   4
   4   2  -8 7914.68 288.031   4
   4  -2  -7 55284.3 1067.53   4
   4   2  -7 56805.0 1115.99   4
   4  -2  -6 1983.25 108.440   4
   4   2  -6 1814.11 119.646   4
   4   2  -5 489.997 65.7961   4
   4  -2  -5 388.219 49.9033   4
   4  -2  -4 8087.85 239.088   6
  -4   2   4 8297.07 232.694   5
   4   2  -4 7856.23 239.241   4
  -4   2   3 16544.2 380.993   5
   4  -2  -3 16179.9 386.346   6
   4   2  -3 16987.6 382.243   4
   4  -2  -2 34341.8 697.795   6
   4   2  -2 35478.7 681.861   4
  -4   2   2 36513.6 666.628   3
  -4   2   2 34125.3 698.313   5
   4   2  -1 11047.1 267.244   4
  -4   2   1 11396.9 296.817   5
  -4   2   1 11118.9 254.760   3
   4   2   0 1600.42 75.0697   2
  -4  -2   0 1660.47 104.057   1
   4  -2   0 1652.25 72.6937   3
  -4   2   0 1868.69 108.979   5
  -4  -2   0 1446.44 78.6019   3
  -4  -2   0 1605.06 85.9269   5
  -4  -2   0 1676.49 82.1217   4
  -4  -2  -1 8408.92 216.875   4
   4   2   1 8581.36 221.754   3
   4  -2   1 8451.17 204.905   3
  -4  -2  -1 8649.29 233.723   5
  -4  -2  -1 8510.26 217.267   3
  -4  -2  -1 8627.31 263.905   1
  -4  -2  -2 23001.4 491.669   5
   4   2   2 22847.6 471.736   3
  -4  -2  -2 22796.3 529.286   1
  -4   2  -3 1296.04 75.2638   1
  -4  -2  -3 1569.20 113.027   1
  -4  -2  -4 8213.58 286.732   1
  -4   2  -4 8779.82 230.461   1
  -4   2  -5 11073.2 277.663   1
  -4  -2  -5 9981.01 337.376   1
  -4  -2  -6 90.6260 60.2407   1
  -4   2  -6 38.1419 28.8468   1
  -4  -2  -7 232.257 72.9594   1
  -4   2  -7 110.545 39.7379   1
  -4   2  -8 3265.10 144.825   1
  -4  -2  -8 3009.57 184.291   1
  -4   2  -9 347.915 95.2756   2
  -4  -2  -9 420.653 75.4838   4
  -4  -2  -9 518.089 94.3633   1
  -4   2 -10 345.798 95.1768   2
  -4  -2 -10 502.517 86.6959   4
  -4  -2 -10 291.697 87.4932   1
  -4   2 -11 93.6952 80.4945   4
  -4  -2 -11 140.023 68.1352   4
  -4  -2 -11 104.601 78.8305   7
  -4   2 -11 174.487 75.8381   2
  -4  -2 -12 1818.50 178.322   7
  -4   2 -12 1817.70 194.309   4
  -4   2 -12 1961.34 180.669   2
  -4  -2 -12 2189.45 170.941   4
  -4   2 -13 2373.45 214.646   2
  -4  -2 -13 2396.10 186.623   4
  -4  -2 -13 2167.25 202.332   7
  -4   2 -13 2458.91 222.024   4
  -4  -2 -14 122.820 80.9428   7
  -4   2 -14 227.060 111.624   4
  -4  -2 -14 261.903 102.812   4
  -4   2 -14 91.4373 82.1781   2
  -4   2 -15 81.5024 100.558   4
  -4  -2 -15 284.949 116.482   7
  -4  -2 -15 13.1756 71.6096   4
  -4   2 -15-38.9547 93.0741   2
  -4   2 -15 50.5732 71.9729   7
  -4   2 -16 302.153 132.179   4
  -4   2 -16-30.4172 96.0120   2
  -4  -2 -16 180.858 114.235   7
  -4   2 -17 2753.59 265.408   4
  -4  -2 -17 2637.49 257.923   7
  -4  -2 -18 93.5741 97.0867   7
  -4   2 -18 3.49168 109.241   4
  -4  -2 -19-65.3829 112.381   7
   4   3 -21-97.9590 115.298   4
   4   3 -20 4125.85 318.897   4
   4   3 -19 284.421 130.503   4
   4  -3 -18 418.592 107.166   4
   4   3 -18 300.640 104.675   4
   4   3 -17 1621.98 188.166   4
   4  -3 -17 1485.24 151.800   4
   4   3 -16 5589.91 332.874   4
   4  -3 -16 5640.15 279.936   4
   4  -3 -15 124.677 72.4174   4
   4   3 -15 92.8459 93.6302   4
   4   3 -14 11513.6 453.491   4
   4  -3 -14 11060.1 382.974   4
   4  -3 -13 588.933 90.6284   4
   4   3 -13 515.772 116.043   4
   4  -3 -12 1006.07 104.721   4
   4   3 -12 1045.08 128.467   4
   4  -3 -11 410.423 75.5348   4
   4   3 -11 296.760 84.8950   4
   4   3 -10 1797.87 153.456   4
   4  -3 -10 1766.99 120.960   4
   4   3 -10 1570.32 98.4246   2
   4   3  -9 10666.8 365.914   4
   4   3  -9 10403.6 275.271   2
   4  -3  -9 10780.7 315.317   4
   4   3  -8 14532.2 429.045   4
   4   3  -8 15022.4 332.520   2
   4  -3  -8 14270.9 371.939   4
   4   3  -7 177.330 27.6567   2
   4   3  -7 48.4504 47.8216   4
  -4  -3   7 119.746 14.5571   7
   4  -3  -7 176.652 42.7990   4
   4   3  -6 291.025 61.8173   4
   4   3  -6 233.777 26.0552   2
   4  -3  -6 199.588 41.3999   4
  -4   3   5 6044.49 196.346   5
   4   3  -5 6487.76 225.710   4
   4   3  -4 24277.1 536.901   4
  -4   3   4 24244.0 517.194   5
   4  -3  -3 31497.1 661.333   6
  -4   3   3 30552.5 628.815   5
   4   3  -3 30347.3 626.149   4
   4  -3  -2 29718.4 642.723   6
  -4   3   2 30323.5 626.335   5
  -4  -3   2 30236.2 629.521   1
   4   3  -2 30229.9 602.172   4
   4   3  -1 2519.82 90.5441   2
  -4  -3   1 2316.83 117.727   3
  -4   3   1 2033.17 115.824   5
   4  -3  -1 2097.23 104.081   3
   4  -3  -1 2205.85 121.278   6
  -4  -3   1 2316.89 128.761   1
   4   3  -1 2408.62 101.695   4
  -4  -3   1 2234.50 99.1806   4
  -4  -3   0 33994.6 657.602   5
  -4  -3   0 34817.0 648.011   4
  -4  -3   0 33670.6 685.869   3
   4  -3   0 33774.5 701.655   6
   4  -3   0 33664.4 670.110   3
  -4  -3   0 33381.7 715.366   1
  -4  -3  -1 31948.1 655.866   3
  -4  -3  -1 31967.9 625.052   5
   4  -3   1 31634.3 640.174   3
  -4  -3  -1 32161.1 609.172   4
  -4  -3  -1 32613.7 694.437   1
  -4  -3  -2 6721.69 179.572   4
  -4  -3  -2 6375.63 192.387   5
   4  -3   2 6192.76 198.842   3
  -4  -3  -2 7140.26 247.246   1
  -4  -3  -3 31223.1 713.479   1
  -4  -3  -4 41112.6 858.843   1
  -4   3  -4 38300.7 721.700   1
  -4   3  -5 772.833 53.0727   1
  -4  -3  -5 634.694 95.9929   1
  -4   3  -6 1751.92 83.6565   1
  -4  -3  -6 1805.92 145.650   1
  -4   3  -7 34.9171 27.5102   1
  -4  -3  -7 10.3420 70.0970   1
  -4  -3  -8 120.849 72.7666   1
  -4  -3  -8 93.8723 46.2471   4
  -4  -3  -9 1375.06 147.756   1
  -4  -3  -9 1369.46 143.380   7
  -4  -3  -9 1201.50 108.222   4
  -4  -3 -10 257.884 94.0258   1
  -4   3 -10 220.862 87.7761   2
  -4  -3 -10 279.138 65.6809   4
  -4  -3 -10 208.132 81.2173   7
  -4  -3 -11 329.467 99.9258   7
  -4   3 -11 344.494 105.119   4
  -4  -3 -11 507.294 82.1967   4
  -4   3 -12 1289.22 163.483   2
  -4  -3 -12 1066.08 114.378   4
  -4  -3 -12 1054.06 140.519   7
  -4   3 -12 1148.38 162.264   4
  -4  -3 -13 318.761 106.128   7
  -4   3 -13 521.729 123.581   2
  -4  -3 -13 422.341 87.8531   4
  -4   3 -13 324.065 120.477   4
  -4  -3 -14 231.208 96.9829   7
  -4   3 -14 113.499 96.0539   4
  -4   3 -14 101.950 88.1689   2
  -4   3 -15 4439.71 322.063   4
  -4  -3 -15 3996.43 294.661   7
  -4   3 -15 4136.16 298.813   2
  -4  -3 -16 3405.96 284.807   7
  -4   3 -16 3274.33 275.795   2
  -4   3 -16 3240.56 293.266   4
  -4   3 -17 208.086 119.314   2
  -4   3 -17 213.697 128.666   4
  -4  -3 -17 250.824 120.502   7
  -4  -3 -18 355.920 133.381   7
  -4   3 -18 217.213 108.022   4
   4   4 -20-194.933 131.316   4
   4   4 -19 1341.17 196.442   4
   4   4 -18-45.7620 108.264   4
   4   4 -17 314.102 111.540   4
   4  -4 -16 76.0763 70.4879   4
   4   4 -16 28.2536 89.2368   4
   4   4 -15 2556.38 226.783   4
   4  -4 -15 2581.65 174.635   4
   4   4 -14 1292.18 164.933   4
   4  -4 -14 1624.81 132.812   4
   4   4 -13 4995.52 218.474   2
   4  -4 -13 5184.60 231.300   4
   4   4 -13 4817.23 283.151   4
   4   4 -12 17.6281 41.9091   2
   4   4 -12-59.3110 76.0076   4
   4  -4 -12 60.6272 56.3424   4
   4   4 -11 22725.5 648.664   4
   4   4 -11 22797.9 534.156   2
   4  -4 -11 23572.5 555.887   4
   4   4 -10 33.1466 34.2057   2
   4   4 -10 34.9776 77.0961   4
   4  -4 -10 46.2837 44.7288   4
   4   4  -9 37388.0 876.766   4
   4   4  -9 37294.5 747.769   2
   4  -4  -9 39348.5 788.004   4
   4   4  -8 1376.40 79.1732   2
   4   4  -8 1204.28 119.352   4
   4  -4  -8 1379.65 93.8860   4
   4   4  -7 2825.75 167.199   4
  -4   4   6 2914.41 131.922   5
   4   4  -6 3184.94 167.921   4
  -4  -4   5 13479.1 266.649   7
  -4   4   5 15053.8 350.929   5
   4   4  -5 14783.9 387.732   4
  -4   4   4 116.406 41.5939   5
   4   4  -4 89.8912 45.4708   4
   4   4  -3 41992.1 832.059   4
  -4  -4   3 41362.6 842.643   1
  -4   4   3 43738.3 835.938   5
   4  -4  -2 15485.6 422.429   6
  -4  -4   2 15723.7 418.434   3
  -4  -4   2 16221.1 404.393   1
   4   4  -2 16168.5 369.407   4
  -4   4   2 15497.3 388.347   5
   4  -4  -1 17303.5 444.023   6
   4   4  -1 17271.3 376.431   4
   4  -4  -1 16712.3 417.668   3
  -4  -4   1 16939.1 437.718   3
  -4  -4   1 18275.3 441.666   1
  -4  -4   0 57.3061 46.3126   1
  -4  -4   0 29.1479 22.1460   4
   4  -4   0 113.506 53.1880   6
   4  -4   0 33.3008 42.7573   3
  -4  -4   0 15.3496 26.5773   5
   4   4   0 64.8444 28.0975   4
  -4  -4   0 12.0075 45.9931   3
  -4  -4  -1 9111.05 233.623   5
  -4  -4  -1 9367.95 223.061   4
  -4  -4  -1 9040.79 301.558   1
   4  -4   1 9507.06 293.872   6
  -4  -4  -1 9279.28 288.868   3
   4  -4   1 9696.56 282.386   3
  -4  -4  -2 111.011 24.8442   4
   4  -4   2 157.900 51.9560   3
  -4  -4  -2 25.0879 60.9871   1
  -4  -4  -2 98.1350 30.6987   5
   4  -4   2 114.700 53.2551   6
  -4  -4  -2 99.3096 49.2384   3
   4  -4   3 24271.4 573.641   6
  -4  -4  -3 25457.8 621.895   1
  -4  -4  -3 25659.3 484.905   4
   4  -4   3 24024.1 566.722   3
  -4  -4  -4 126.235 69.0769   1
  -4   4  -4 129.288 25.4716   1
  -4  -4  -4 76.5412 23.7699   4
  -4   4  -5 373.751 30.6178   1
  -4  -4  -5 330.297 83.6009   1
  -4  -4  -6 591.137 100.009   7
  -4  -4  -6 507.185 102.125   1
  -4   4  -6 535.172 34.5935   1
  -4  -4  -7 1662.17 154.314   7
  -4  -4  -7 1882.05 102.319   4
  -4  -4  -7 1910.53 163.401   1
  -4  -4  -8 480.399 102.356   1
  -4  -4  -8 300.062 51.8426   4
  -4  -4  -8 313.409 86.8216   7
  -4  -4  -9 2247.20 185.454   1
  -4  -4  -9 2266.93 131.275   4
  -4  -4  -9 2142.40 184.733   7
  -4  -4 -10 2056.15 131.075   4
  -4  -4 -10 2250.93 195.858   7
  -4  -4 -10 2259.34 190.967   1
  -4   4 -10 1773.78 182.504   4
  -4   4 -11 4873.19 288.401   2
  -4   4 -11 4708.02 295.549   4
  -4  -4 -11 4632.97 286.114   7
  -4  -4 -12-21.2537 91.0646   7
  -4   4 -12 147.891 91.5010   2
  -4   4 -12-32.4257 97.9342   4
  -4  -4 -13-84.7106 89.8817   7
  -4   4 -13-59.9447 106.714   4
  -4   4 -13 57.7415 88.6746   2
  -4  -4 -14 1603.86 197.070   7
  -4   4 -14 1360.34 192.568   4
  -4   4 -14 1264.32 179.434   2
  -4  -4 -15 1529.74 200.274   7
  -4   4 -15 1172.22 181.019   4
  -4   4 -15 1273.36 184.463   2
  -4   4 -16 692.938 158.218   4
  -4   4 -16 457.877 139.802   2
  -4  -4 -16 609.916 152.099   7
  -4  -4 -17 254.151 130.643   7
  -4   4 -17-4.81627 119.080   4
  -4   4 -17 306.892 129.379   2
   4   5 -20 558.519 148.900   4
   4   5 -19-156.422 108.673   4
   4   5 -18 44.1781 94.7036   4
   4   5 -17 243.417 113.531   4
   4   5 -16 2965.18 257.663   4
   4   5 -15 4693.07 307.897   4
   4   5 -15 4064.73 215.733   2
   4   5 -14 1631.99 186.147   4
   4   5 -14 1808.04 137.731   2
   4  -5 -14 1586.72 127.099   4
   4   5 -13 4305.18 274.418   4
   4   5 -13 4014.36 196.044   2
   4  -5 -13 4277.61 198.613   4
   4   5 -12 4723.98 202.324   2
   4  -5 -12 4385.02 196.501   4
   4   5 -12 4929.58 286.023   4
   4   5 -11 1209.46 95.4193   2
   4   5 -11 1294.08 148.158   4
   4  -5 -11 1037.08 91.5482   4
   4   5 -10 2745.19 198.481   4
   4   5 -10 2846.23 140.492   2
   4  -5 -10 3054.35 149.706   4
   4   5  -9 355.235 99.6298   4
   4   5  -8 18963.9 529.321   4
   4   5  -8 17605.2 357.897   6
  -4   5   8 18067.8 426.089   5
   4   5  -7 1379.70 126.286   4
  -4   5   7 1189.97 83.8814   5
   4   5  -6 1245.88 113.683   4
  -4  -5   6 1395.00 94.5903   1
  -4   5   6 1232.13 87.1549   5
   4   5  -5 1406.96 112.581   4
  -4   5   5 1415.85 92.3651   5
  -4  -5   5 1443.39 99.5183   1
  -4  -5   4 14787.0 383.752   1
  -4  -5   4 14992.7 318.508   7
  -4   5   4 14731.7 368.638   5
   4   5  -4 14906.8 396.464   4
  -4  -5   3 657.710 55.8046   7
  -4  -5   3 671.362 79.2310   1
   4   5  -3 685.991 69.7369   4
  -4  -5   2 1124.22 113.734   3
  -4  -5   2 969.831 73.3943   7
   4   5  -2 1045.67 77.2466   4
   4  -5  -2 1185.82 106.560   3
  -4  -5   2 1021.01 92.8932   1
  -4  -5   1 17157.2 414.355   7
   4  -5  -1 16242.5 445.131   3
   4  -5  -1 16431.0 466.253   6
  -4  -5   1 18574.6 463.608   1
  -4  -5   1 16758.5 468.379   3
   4   5  -1 17788.4 384.683   4
  -4  -5   0 12070.7 366.875   1
  -4  -5   0 12124.9 280.079   4
   4  -5   0 12314.0 370.333   6
  -4  -5   0 11568.8 330.920   7
   4  -5   0 11844.0 359.945   3
  -4  -5   0 12167.9 372.024   3
   4   5   0 12444.3 280.015   4
  -4  -5  -1 4200.15 204.888   1
  -4  -5  -1 4216.25 127.393   4
   4  -5   1 4392.82 202.972   6
  -4  -5  -1 4045.80 181.824   7
  -4  -5  -1 4336.67 203.358   3
   4  -5   1 4335.42 194.691   3
  -4  -5  -1 4267.47 136.587   5
  -4  -5  -2 31124.2 587.766   5
  -4  -5  -2 30891.3 733.946   1
   4  -5   2 31588.8 705.516   6
  -4  -5  -2 30301.9 695.799   7
  -4  -5  -2 31330.2 714.088   3
   4  -5   2 32454.2 704.334   3
  -4  -5  -2 30212.0 562.627   4
   4  -5   3 346.516 78.5648   3
  -4  -5  -3 168.542 20.5958   4
   4  -5   3 282.436 63.3763   6
  -4  -5  -3 144.556 72.7483   1
  -4  -5  -3 264.976 68.2474   7
  -4  -5  -4 22519.4 579.549   1
   4  -5   4 20839.4 517.573   6
   4  -5   4 21244.2 533.803   3
  -4  -5  -4 19125.0 372.178   4
  -4  -5  -4 21220.4 553.896   7
  -4   5  -4 19728.4 369.574   1
  -4  -5  -5 6280.43 283.969   1
   4  -5   5 6395.23 246.597   6
  -4  -5  -5 5520.96 143.359   4
  -4  -5  -5 5639.43 141.830   4
  -4  -5  -5 5783.01 266.040   7
   4  -5   6 508.324 85.4067   6
  -4  -5  -6 532.908 41.5206   4
  -4  -5  -6 541.055 95.0303   1
  -4  -5  -6 710.120 110.480   7
  -4  -5  -7 536.188 102.071   7
  -4  -5  -7 505.900 46.1899   4
  -4  -5  -7 721.234 117.961   1
   4  -5   7 636.468 87.9224   6
   4  -5   8 607.652 91.2453   6
  -4  -5  -8 615.790 110.678   7
  -4  -5  -8 639.740 114.278   1
   4  -5   9 153.946 63.3645   6
  -4  -5  -9-10.7496 77.9844   7
  -4  -5  -9-79.8021 85.8544   1
  -4   5 -10 245.370 101.158   4
   4  -5  10 267.903 79.6969   6
  -4  -5 -10 268.046 93.8228   7
   4  -5  11 637.793 99.6177   6
  -4   5 -11 221.091 97.2645   4
  -4  -5 -11 483.577 116.737   7
  -4   5 -12 607.728 131.799   2
  -4   5 -12 776.872 144.669   4
  -4  -5 -12 511.244 124.029   7
  -4   5 -13 415.248 135.988   4
  -4  -5 -13 299.917 114.821   7
  -4   5 -13 460.626 121.151   2
  -4   5 -14 5926.02 356.898   2
  -4   5 -14 6954.12 408.845   4
  -4  -5 -14 6955.81 400.456   7
  -4   5 -15 160.181 104.094   2
  -4  -5 -15 3.76205 100.638   7
  -4   5 -15 110.721 114.088   4
  -4  -5 -16 1190.17 201.485   7
  -4   5 -16 1158.35 179.752   2
  -4   5 -16 1271.97 209.238   4
  -4   5 -17 103.643 103.032   2
   4   6 -19-18.5694 101.692   4
   4   6 -18 91.2315 116.420   4
   4   6 -17 18.3178 98.0127   4
   4   6 -16 237.941 114.852   4
   4   6 -15 1192.53 173.852   4
   4   6 -14 525.402 128.143   4
   4   6 -13 2669.37 226.045   4
   4   6 -13 2936.47 169.451   2
   4   6 -12 2592.85 213.819   4
   4   6 -12 2873.78 161.731   2
   4   6 -11 821.540 130.052   4
   4   6 -11 809.012 86.2061   2
   4   6 -10 539.597 110.620   4
  -4  -6  10 434.186 57.6462   1
  -4   6  10 466.459 60.8308   5
  -4   6   9 1223.05 88.4887   5
   4   6  -9 1336.79 140.739   4
  -4  -6   9 1152.38 85.3394   1
   4   6  -8-1.30753 62.4012   4
  -4  -6   8 123.778 44.6436   1
  -4   6   8 37.4365 36.4371   5
   4   6  -7 9615.59 347.361   4
  -4  -6   7 9880.42 282.864   1
  -4   6   7 9546.68 268.317   5
   4   6  -6 5168.91 232.292   4
  -4  -6   6 5433.50 199.496   1
  -4   6   6 5018.90 179.896   5
   4   6  -5-11.5350 51.4885   4
  -4  -6   5 58.4159 44.7117   1
  -4  -6   4 760.053 82.1179   1
   4   6  -4 920.650 91.6764   4
  -4  -6   3 1071.73 128.938   3
  -4  -6   3 1087.65 98.0535   1
  -4  -6   3 1148.07 80.5006   7
   4   6  -3 1173.22 91.7389   4
  -4  -6   2 683.343 100.770   3
  -4  -6   2 692.694 84.2036   1
  -4  -6   2 715.837 75.7932   7
   4   6  -2 677.361 67.2017   4
   4  -6  -2 766.606 103.426   3
  -4  -6   1 715.508 88.1295   1
   4  -6  -1 722.043 95.5154   3
  -4  -6   1 843.419 82.7912   7
   4   6  -1 831.814 65.8425   4
  -4  -6   1 765.690 109.735   3
  -4  -6   0 882.067 90.1209   7
  -4  -6   0 844.091 59.1781   4
   4   6   0 883.747 60.2809   4
  -4  -6   0 894.335 106.224   1
   4  -6   0 978.564 112.130   3
  -4  -6   0 755.974 99.8518   3
  -4  -6  -1-1.58553 53.5357   1
  -4  -6  -1-9.85783 43.2392   7
  -4  -6  -1 32.8606 19.8123   4
   4  -6   1 9.29201 60.7233   3
  -4  -6  -1 60.2942 66.7123   3
  -4  -6  -1 7.82563 20.7301   5
  -4  -6  -2 1783.90 145.652   1
  -4  -6  -2 1659.98 129.838   7
  -4   6  -2 1384.49 73.2516   1
  -4  -6  -2 1664.84 140.303   3
   4  -6   2 1440.40 135.476   3
   4  -6   2 1470.57 129.027   6
   4  -6   3 72.3001 59.1682   3
  -4  -6  -3 96.4583 64.4059   1
  -4  -6  -3 91.7823 61.8034   7
   4  -6   3-107.085 74.8333   6
  -4   6  -3 75.9544 20.3345   1
  -4  -6  -4 4547.01 232.046   7
   4  -6   4 4178.06 212.140   6
   4  -6   4 4330.07 224.415   3
  -4  -6  -4 3933.01 231.767   1
   4  -6   5 283.718 91.3983   3
  -4  -6  -5 270.782 81.1622   7
   4  -6   5 325.602 78.0527   6
  -4  -6  -5 206.384 76.6945   1
  -4  -6  -6 4716.77 265.323   1
  -4  -6  -6 4850.84 262.377   7
   4  -6   6 4952.36 230.651   6
   4  -6   7 208.335 67.6504   6
  -4  -6  -7 286.695 93.5040   1
  -4  -6  -7 165.843 87.9719   7
   4  -6   8 368.429 80.1622   6
  -4  -6  -8 388.597 99.3257   1
  -4  -6  -8 333.441 96.3542   7
  -4  -6  -9 4017.27 264.430   7
  -4  -6  -9 4378.50 276.064   1
  -4   6  -9 3762.28 275.915   4
   4  -6   9 3822.19 209.435   6
  -4  -6 -10 358.874 106.332   7
   4  -6  10 290.447 75.5432   6
  -4   6 -10 77.4805 103.949   4
  -4   6 -11 268.482 106.029   4
  -4  -6 -11 336.568 106.984   7
  -4   6 -12 603.053 142.792   4
  -4  -6 -12 502.425 119.591   7
  -4   6 -13 1424.80 183.720   2
  -4  -6 -13 1432.20 195.854   7
  -4   6 -13 1340.46 194.553   4
  -4  -6 -14-56.8730 100.220   7
  -4   6 -14-90.0128 124.453   4
  -4   6 -14 238.214 112.485   2
  -4  -6 -15 56.5114 115.122   7
  -4   6 -15-14.0714 96.7742   2
  -4   6 -15 155.631 110.098   4
  -4   6 -16 202.579 118.290   2
   4   7 -18 2008.64 241.770   4
   4   7 -17 2600.06 261.162   4
   4   7 -16 278.874 128.939   4
   4   7 -15 1684.49 204.652   4
   4   7 -14 5793.28 345.583   4
   4   7 -13 911.274 146.037   4
   4   7 -12 133.471 80.9700   4
   4   7 -11 766.065 139.233   4
   4   7 -10 7837.92 357.833   4
   4   7  -9 5759.81 291.106   4
   4   7  -8 199.017 82.6502   4
  -4  -7   8 376.709 55.3853   1
   4   7  -7 395.465 83.1503   4
  -4  -7   7 497.361 63.6840   1
  -4  -7   6 3255.99 158.457   1
   4   7  -6 3050.52 186.378   4
  -4  -7   5 774.110 127.227   3
   4   7  -5 873.853 98.2448   4
  -4  -7   5 653.285 75.9609   1
  -4  -7   4 1370.00 110.237   1
  -4  -7   4 1571.87 162.413   3
   4   7  -4 1557.66 121.600   4
  -4  -7   3 14205.5 406.912   1
  -4  -7   3 13210.7 461.168   3
   4   7  -3 14175.2 380.066   4
  -4  -7   2 8057.54 294.056   1
   4  -7  -2 7812.45 327.012   3
  -4  -7   2 7485.40 330.168   3
   4   7  -2 8000.29 247.841   4
  -4  -7   1 2015.38 148.144   1
  -4  -7   1 2187.73 140.056   7
   4  -7  -1 1938.32 155.250   3
  -4  -7   1 1990.72 166.660   3
   4   7  -1 2220.84 108.368   4
   4   7   0 1887.85 85.6495   4
  -4  -7   0 1996.89 148.265   1
  -4  -7   0 1919.20 133.028   7
   4  -7   0 2105.61 166.767   3
  -4  -7   0 1660.41 155.126   3
  -4  -7  -1 10280.6 367.872   1
  -4  -7  -1 9652.34 223.792   5
  -4  -7  -1 10143.1 380.951   3
   4  -7   1 10468.1 375.413   3
  -4  -7  -1 11011.5 353.567   7
  -4  -7  -2 4037.96 230.110   1
  -4  -7  -2 3931.85 211.423   7
   4  -7   2 4134.22 229.118   3
  -4  -7  -2 4087.43 236.198   3
  -4  -7  -3 14372.5 478.317   1
   4  -7   3 14484.8 470.665   3
  -4  -7  -3 14887.2 464.793   7
  -4  -7  -4-29.0661 65.0789   1
   4  -7   4 45.1256 72.1001   3
  -4  -7  -4 10.7191 62.5458   7
  -4  -7  -5 1982.07 171.376   7
  -4  -7  -5 1742.72 169.639   1
   4  -7   5 2030.68 158.362   6
   4  -7   5 2399.62 181.152   3
   4  -7   6 1348.69 152.237   3
  -4  -7  -6 1401.74 153.805   7
   4  -7   6 1343.29 128.030   6
  -4  -7  -6 1185.02 150.111   1
  -4  -7  -7 4482.71 271.782   7
  -4  -7  -7 4084.87 266.881   1
   4  -7   7 4139.52 224.387   6
   4  -7   7 4626.06 263.990   3
   4  -7   8 577.732 96.8008   6
  -4   7  -8 595.560 124.191   4
  -4  -7  -8 677.981 128.585   7
  -4  -7  -8 654.032 126.794   1
  -4   7  -9 958.845 153.119   4
  -4  -7  -9 1082.94 157.745   7
   4  -7   9 1359.43 135.239   6
  -4  -7 -10 406.398 111.558   7
  -4   7 -10 230.650 116.793   4
  -4   7 -11 242.968 115.103   4
  -4  -7 -11 458.622 120.847   7
  -4  -7 -12 267.709 115.063   7
  -4   7 -12 412.754 146.248   4
  -4   7 -13 2922.60 283.405   4
  -4  -7 -13 2406.96 248.779   7
  -4   7 -14 66.5809 123.821   4
  -4  -7 -14 181.317 120.747   7
  -4   7 -14 191.151 115.452   2
  -4   7 -15 395.712 126.848   2
  -4   7 -16-6.32680 105.547   2
   4   8 -17 503.540 157.970   4
   4   8 -16 3727.57 309.778   4
   4   8 -15 932.225 171.882   4
   4   8 -14 220.226 106.514   4
   4   8 -13 4572.73 309.831   4
   4   8 -12 64.1672 82.2657   4
   4   8 -11 90.0206 77.6803   4
   4   8 -10 213.395 97.0720   4
   4   8  -9 1953.31 172.738   4
   4   8  -8 2520.26 187.315   4
   4   8  -7 5607.10 274.964   4
  -4  -8   6 167.574 108.074   3
   4   8  -6 137.070 66.6248   4
  -4  -8   6 174.141 51.1458   1
   4   8  -5 91.4213 52.8507   4
  -4  -8   5 108.577 46.7707   1
  -4  -8   4 2295.05 147.307   1
  -4  -8   4 2399.09 204.321   3
   4   8  -4 2288.65 148.280   4
  -4  -8   3 3099.88 178.010   1
  -4  -8   3 3112.31 228.912   3
   4   8  -3 3333.50 164.710   4
   4   8  -2 419.095 58.3807   4
  -4  -8   2 293.451 70.7799   1
   4  -8  -2 535.334 102.253   3
  -4  -8   2 399.666 97.5583   3
  -4  -8   1 195.366 69.5511   1
   4  -8  -1 271.102 94.2551   3
  -4  -8   1 56.3853 82.8842   3
  -4  -8   0 5673.10 266.846   1
   4  -8   0 5434.40 281.142   3
  -4  -8   0 5442.62 295.959   3
  -4  -8  -1 1236.34 149.942   3
  -4  -8  -1 1192.96 136.070   1
   4  -8   1 1166.77 137.452   3
  -4  -8  -2 2473.75 184.758   1
  -4  -8  -2 2725.21 186.680   7
   4  -8   2 2578.42 195.785   3
  -4  -8  -2 2176.82 184.260   3
  -4  -8  -3 101.642 74.5562   1
  -4  -8  -3 67.5276 60.9894   7
   4  -8   3 10.9910 72.0320   3
   4  -8   4 1116.84 141.755   3
  -4  -8  -4 1206.01 139.345   7
  -4  -8  -4 1032.41 143.120   1
   4  -8   5 417.953 105.643   3
  -4  -8  -5 394.903 108.960   1
  -4  -8  -5 328.103 89.6026   7
  -4  -8  -6 7079.95 346.095   7
  -4  -8  -6 6476.37 341.283   1
   4  -8   6 6545.42 331.397   3
   4  -8   7 371.794 107.881   3
  -4  -8  -7 31.0091 76.1160   7
  -4   8  -7 134.056 86.7647   4
  -4  -8  -7 175.679 84.9939   1
   4  -8   8 292.056 99.4006   3
  -4  -8  -8 110.815 82.7261   7
  -4   8  -8 232.759 95.3582   4
   4  -8   9 284.142 113.963   3
  -4  -8  -9 295.945 112.935   7
  -4   8  -9 75.1962 93.6615   4
   4  -8  10 351.197 116.935   3
  -4  -8 -10 176.927 105.397   7
  -4   8 -11 69.3293 116.190   4
  -4  -8 -11 185.616 117.993   7
  -4   8 -12 1959.79 238.825   4
  -4  -8 -12 1842.81 229.851   7
  -4   8 -13 1014.92 202.830   4
  -4   8 -14 319.432 128.487   2
  -4   8 -15 136.458 115.871   2
   4   9 -16 388.578 138.583   4
   4   9 -15 80.3471 104.168   4
   4   9 -14-169.156 103.801   4
   4   9 -13-37.0591 90.0325   4
   4   9 -12 1606.80 187.879   4
   4   9 -11 638.005 132.621   4
   4   9 -10 2665.84 217.768   4
   4   9  -9 4835.59 279.078   4
  -4  -9   8 303.694 132.014   3
   4   9  -8 57.7305 69.6889   4
  -4  -9   7 1114.27 162.548   3
   4   9  -7 1026.12 127.087   4
  -4  -9   6 472.762 131.437   3
   4   9  -6 464.653 88.1163   4
  -4  -9   5 4664.35 214.038   1
  -4  -9   5 4874.73 302.580   3
   4   9  -5 4967.34 236.233   4
  -4  -9   4 4821.80 227.699   1
  -4  -9   4 4959.50 305.077   3
   4   9  -4 5016.44 225.445   4
  -4  -9   3 9.96102 55.3027   1
  -4  -9   3 99.0486 92.1874   3
  -4  -9   2 1063.93 116.560   1
   4  -9  -2 1069.75 145.063   3
  -4  -9   2 1035.46 146.134   3
  -4  -9   1 4327.29 238.364   1
   4  -9  -1 4655.39 278.405   3
  -4  -9   1 4207.18 275.684   3
  -4  -9   0 11.4223 77.3727   3
  -4  -9   0 144.150 77.6102   1
   4  -9   0-2.60581 74.5112   3
  -4  -9  -1 7428.18 335.292   1
  -4  -9  -1 7472.91 363.455   3
   4  -9   1 7576.59 355.686   3
   4  -9   2 1484.83 164.410   3
  -4  -9  -2 1533.13 153.295   1
  -4  -9  -2 1247.44 161.533   3
  -4  -9  -3 1539.60 166.410   1
   4  -9   3 1357.33 160.293   3
  -4  -9  -4-68.3424 90.4380   1
   4  -9   4-91.8410 94.3293   3
  -4  -9  -5 1056.16 147.201   1
   4  -9   5 1320.43 160.597   3
   4  -9   6 1723.23 186.311   3
  -4   9  -6 2135.78 198.071   4
   4  -9   7 818.902 151.792   3
  -4   9  -7 613.765 134.458   4
  -4   9  -8 2274.05 225.072   4
   4  -9   8 2225.88 210.753   3
   4  -9   9 460.924 138.621   3
  -4   9  -9 165.149 107.842   4
  -4   9 -10 6894.03 401.037   4
   4  -9  10 6288.52 371.889   3
  -4   9 -11 2423.60 255.241   4
   4  -9  11 2274.24 233.059   3
   4  -9  12 523.359 150.707   3
  -4   9 -12 517.553 139.928   4
   4  10 -15 364.472 137.779   4
   4  10 -14 103.456 115.402   4
   4  10 -13 1581.90 200.103   4
   4  10 -12 169.500 111.321   4
   4  10 -11 1220.46 165.915   4
  -4 -10  10 869.453 177.812   3
   4  10 -10 820.035 134.243   4
  -4 -10   9 1323.62 197.139   3
   4  10  -9 1653.12 169.388   4
  -4 -10   8 607.265 146.841   3
   4  10  -8 627.201 113.388   4
  -4 -10   7 507.348 133.725   3
   4  10  -7 266.441 87.9763   4
  -4 -10   6 1045.81 160.655   3
  -4 -10   5 1048.32 166.088   3
  -4 -10   4 262.951 115.891   3
  -4 -10   3 43.0257 61.4451   1
  -4 -10   3-124.672 106.598   3
  -4 -10   2 899.916 116.296   1
  -4 -10   2 633.088 130.984   3
  -4 -10   1 960.683 121.635   1
   4 -10  -1 1088.19 155.649   3
  -4 -10   1 1305.23 181.006   3
  -4 -10   0 4682.27 263.132   1
  -4 -10   0 4468.25 300.349   3
   4 -10   0 4407.18 289.784   3
  -4 -10  -1 662.960 117.600   1
  -4 -10  -1 624.111 124.049   3
   4 -10   1 838.519 144.483   3
  -4 -10  -2 3573.08 240.651   1
  -4 -10  -2 3318.69 266.606   3
   4 -10   2 3506.68 261.383   3
  -4  10  -3 202.718 91.7814   4
   4 -10   3 262.554 110.132   3
  -4  10  -4 1958.23 186.689   4
   4 -10   4 1923.16 195.336   3
  -4  10  -5 447.043 120.234   4
   4 -10   5 354.183 116.905   3
  -4  10  -6 7976.42 396.548   4
   4 -10   6 7698.54 400.687   3
   4 -10   7 208.966 118.821   3
  -4  10  -7 143.438 109.167   4
   4 -10   8-30.7034 92.8564   3
  -4  10  -8 142.729 111.716   4
   4 -10   9 681.198 151.757   3
  -4  10  -9 834.967 156.163   4
   4 -10  10 1440.44 198.463   3
  -4  10 -10 985.431 175.549   4
   4 -10  11 258.263 119.371   3
  -4  10 -11-37.4526 104.264   4
   4  11 -14 2328.84 246.606   4
   4  11 -13 125.543 95.2926   4
  -4 -11  12 179.397 149.471   3
   4  11 -12 100.921 87.8663   4
  -4 -11  11 1962.18 253.443   3
  -4 -11  10 603.017 165.217   3
  -4 -11   9 846.223 185.953   3
  -4 -11   8 2312.97 257.371   3
  -4 -11   7 397.726 148.770   3
  -4 -11   6 5287.55 361.179   3
  -4 -11   5 4329.72 320.115   3
  -4 -11   4 6778.88 390.546   3
  -4 -11   3 383.179 115.815   3
  -4 -11   2 3799.02 292.087   3
  -4 -11   1 134.993 100.445   3
   4 -11  -1 325.783 110.957   3
  -4 -11   0 371.951 129.806   3
   4 -11   0 291.331 123.904   3
  -4 -11  -1 992.566 165.849   3
   4 -11   1 1573.76 193.654   3
   4 -11   2 434.830 119.297   3
   4 -11   3 1353.72 182.535   3
  -4  11  -4 6663.82 343.320   4
   4 -11   4 6702.84 381.351   3
  -4  11  -5 461.108 117.911   4
   4 -11   5 758.218 161.094   3
   4 -11   6 3037.23 266.343   3
  -4  11  -6 2914.07 246.568   4
  -4  11  -7 3692.56 284.990   4
   4 -11   7 3781.59 299.981   3
   4 -11   8 1873.32 210.636   3
  -4  11  -8 1662.92 205.675   4
  -4  11  -9 883.229 162.443   4
   4 -11   9 894.673 175.109   3
   4 -11  10 117.380 115.625   3
  -4  11 -10-33.8463 99.7519   4
   4 -11  11 601.869 154.004   3
  -4 -12   9 9860.62 539.805   3
  -4 -12   8 251.267 140.575   3
  -4 -12   7 1428.84 220.210   3
  -4 -12   6 4632.56 350.911   3
  -4 -12   5 3373.10 294.328   3
  -4 -12   4 205.457 111.772   3
  -4 -12   3 330.354 124.610   3
  -4 -12   2 4236.63 328.720   3
  -4 -12   1 1504.23 207.419   3
   4 -12   0-1.07639 96.6792   3
  -4 -12   0 46.6522 97.9216   3
  -4 -12  -1 709.960 160.680   3
   4 -12   1 794.953 165.638   3
   4 -12   2-101.515 107.170   3
   4 -12   3 6909.63 410.410   3
   4 -12   4 1432.93 197.102   3
   4 -12   5 1481.62 212.533   3
   4 -12   6 1460.44 202.330   3
   4 -12   7 3302.26 291.967   3
   4 -12   8-99.8547 105.740   3
  -4 -13   2-96.0535 120.959   3
  -4 -13   1 3829.11 320.594   3
   4 -13   1 2469.25 252.482   3
   4 -13   2 648.804 159.137   3
   4 -13   3 411.141 136.175   3
   5   0 -22-223.778 131.536   4
   5   0 -21 600.832 136.131   4
   5   0 -20 298.042 128.971   4
   5   0 -19 106.263 98.0029   4
   5   0 -18-15.0603 83.8277   4
   5   0 -17-12.5800 81.3472   4
   5   0 -16-16.3764 78.7942   4
   5   0 -15 457.454 105.129   4
   5   0 -14-5.35145 70.9468   4
   5   0 -13 5477.41 270.357   4
   5   0 -12-85.0556 79.3482   4
   5   0 -11 7202.30 291.373   4
   5   0 -10-28.5764 60.0745   4
   5   0  -9 119.581 62.6933   4
   5   0  -8-11.3833 50.5388   4
   5   0  -7 19004.9 407.396   6
   5   0  -7 19537.7 476.972   4
   5   0  -6 11.6548 46.2548   4
   5   0  -6 62.8401 33.2653   6
   5   0  -5 4011.35 167.292   4
   5   0  -4-11.7792 38.7516   4
   5   0  -3 34407.0 694.123   4
  -5   0   2 71.8942 47.8818   5
  -5   0   1 28337.2 602.284   5
  -5   0   0 83.2945 48.5151   5
  -5   0  -1 60200.5 1157.34   5
  -5   0  -2 12.0759 43.4205   1
   5   0   2 20.3648 9.26822   3
  -5   0  -3 1221.50 94.7849   1
  -5   0  -4 66.7452 53.9848   2
  -5   0  -4-53.7714 43.1431   1
  -5   0  -5 5085.88 206.632   1
  -5   0  -5 4936.02 224.002   2
  -5   0  -6 47.8234 57.5247   2
  -5   0  -6-6.22659 42.5713   1
  -5   0  -7 298.360 85.1997   2
  -5   0  -7 362.224 75.0219   1
  -5   0  -8-14.4114 50.6842   1
  -5   0  -8 98.7402 69.9704   2
  -5   0  -9 4283.17 245.843   2
  -5   0  -9 4043.62 215.848   1
  -5   0 -10-11.9191 77.6807   2
  -5   0 -10-85.0740 61.8195   1
  -5   0 -11 2023.55 183.458   2
  -5   0 -11 1615.27 166.201   4
  -5   0 -12-11.4227 78.1850   4
  -5   0 -12-58.6637 80.0886   2
  -5   0 -13-47.2973 86.5046   4
  -5   0 -13-35.2886 91.2939   2
  -5   0 -14 28.9106 76.9589   7
  -5   0 -14-122.458 93.3400   4
  -5   0 -15 103.763 89.2936   7
  -5   0 -15-33.4274 82.4619   4
  -5   0 -16-79.7009 83.1741   7
  -5   0 -16 9.60946 88.2813   4
  -5   0 -17 288.650 130.010   4
  -5   0 -17 215.688 108.967   7
  -5   0 -18 154.254 109.472   4
  -5   0 -18-12.3185 96.2841   7
   5  -1 -23 1476.53 210.411   4
   5  -1 -22 567.577 131.270   4
   5   1 -22 569.221 158.784   4
   5   1 -21 360.982 137.793   4
   5  -1 -21 209.648 102.023   4
   5  -1 -20 406.165 122.524   4
   5   1 -20 503.015 131.304   4
   5  -1 -19 914.879 145.695   4
   5   1 -19 777.518 141.959   4
   5  -1 -18 834.066 134.647   4
   5   1 -18 720.667 144.728   4
   5  -1 -17 678.117 121.908   4
   5   1 -17 782.911 137.146   4
   5  -1 -16 69.0484 69.3381   4
   5   1 -16 68.4686 91.4472   4
   5   1 -15 7250.39 352.463   4
   5  -1 -15 7368.49 333.686   4
   5  -1 -14 1407.49 144.479   4
   5   1 -14 1329.75 147.725   4
   5  -1 -13 399.170 86.8825   4
   5   1 -13 481.943 104.929   4
   5  -1 -12 2725.26 179.283   4
   5   1 -12 2991.31 200.130   4
   5  -1 -11 18074.5 499.302   4
   5   1 -11 17705.8 520.659   4
   5   1 -10 1128.51 115.227   4
   5  -1 -10 1314.90 116.128   4
   5   1  -9 1549.94 127.042   4
   5  -1  -9 1557.24 122.961   4
   5   1  -8 17186.1 459.095   4
   5  -1  -8 16729.5 440.629   4
  -5  -1   7 6847.80 175.258   2
   5   1  -7 6893.90 173.548   6
   5  -1  -7 6317.06 231.157   4
   5   1  -7 6625.81 244.685   4
   5  -1  -6 4371.24 178.427   4
   5  -1  -6 4455.93 162.650   6
   5   1  -6 4614.12 190.258   4
   5   1  -5 49.5028 49.1656   4
   5  -1  -5 69.0790 41.1126   6
   5  -1  -5 27.9826 43.8525   4
   5  -1  -4 1534.96 98.2022   4
   5   1  -4 1659.82 103.093   4
  -5   1   3 341.823 56.0088   5
   5   1  -3 482.011 59.5513   4
  -5  -1   2 17533.2 407.424   5
  -5   1   2 16659.9 412.163   5
   5   1  -2 17082.4 395.494   4
  -5  -1   1 1327.12 91.3716   5
  -5   1   1 1053.37 44.2451   3
  -5   1   1 1275.27 98.4545   5
  -5  -1   0 1689.86 106.452   5
  -5   1   0 1720.59 113.569   5
  -5  -1   0 1667.22 61.5362   3
  -5  -1  -1 6820.24 210.480   2
  -5   1  -1 7253.88 246.286   5
  -5  -1  -1 6604.94 222.604   5
  -5  -1  -1 6922.13 229.855   1
  -5  -1  -2 3491.42 151.355   2
  -5  -1  -2 3524.73 161.540   1
   5   1   2 3283.09 102.512   3
  -5  -1  -3 2706.71 143.099   2
   5   1   3 2623.35 95.7338   3
  -5   1  -3 2380.98 125.287   1
  -5  -1  -3 2708.50 146.490   1
  -5  -1  -4 14822.9 413.751   2
  -5   1  -4 15252.0 383.959   1
  -5  -1  -4 15448.4 415.326   1
  -5  -1  -5 2634.98 156.361   1
  -5  -1  -5 2823.47 164.462   2
  -5   1  -5 2389.72 131.769   1
  -5   1  -6 3601.03 165.526   1
  -5  -1  -6 3487.45 187.488   1
  -5  -1  -6 3168.44 185.461   2
  -5  -1  -7 367.775 81.6879   1
  -5   1  -7 484.723 99.8294   2
  -5  -1  -7 473.500 89.0486   2
  -5   1  -7 336.349 66.5703   1
  -5   1  -8 2146.57 173.092   2
  -5  -1  -8 2065.01 155.849   1
  -5   1  -8 1881.58 138.668   1
  -5  -1  -8 1949.36 160.474   2
  -5   1  -9 2961.25 209.763   2
  -5  -1  -9 2941.80 191.666   1
  -5   1  -9 2835.15 161.556   1
  -5  -1  -9 3129.92 206.598   2
  -5  -1 -10 143.982 67.9283   1
  -5   1 -10 14.6757 48.4325   1
  -5   1 -10 173.453 100.356   2
  -5  -1 -10 32.4674 77.0174   2
  -5   1 -11 3002.51 227.050   2
  -5  -1 -11 3278.86 217.998   4
  -5  -1 -11 2677.08 189.506   1
  -5   1 -12 193.759 86.7035   4
  -5  -1 -12 20.5228 83.4402   4
  -5   1 -12 27.1285 76.1624   2
  -5  -1 -13 2925.33 215.797   4
  -5   1 -13 2826.64 234.681   4
  -5   1 -13 2865.49 239.795   2
  -5   1 -14 1601.00 188.473   4
  -5  -1 -14 1362.86 162.111   4
  -5  -1 -14 1454.69 177.499   7
  -5   1 -14 1412.75 181.295   2
  -5   1 -15 62.5206 81.2104   7
  -5   1 -15-57.7220 93.0365   4
  -5  -1 -15-28.5414 77.5338   4
  -5   1 -15-6.67664 90.7732   2
  -5  -1 -15-91.2290 83.2366   7
  -5  -1 -16 1855.26 207.726   7
  -5   1 -16 1853.43 221.180   4
  -5  -1 -16 2098.76 208.950   4
  -5   1 -16 1665.27 197.730   7
  -5   1 -17 287.105 115.510   7
  -5  -1 -17 446.014 134.890   7
  -5  -1 -18 264.718 127.130   7
  -5   1 -18 121.218 114.264   4
   5  -2 -21 99.4544 96.5931   4
   5   2 -21 122.054 122.114   4
   5   2 -20 276.124 125.903   4
   5  -2 -20 432.563 125.032   4
   5  -2 -19 265.572 106.448   4
   5   2 -19 302.250 111.972   4
   5  -2 -18 365.740 100.758   4
   5   2 -18 514.365 127.706   4
   5  -2 -17 652.326 116.254   4
   5   2 -17 518.188 127.826   4
   5  -2 -16 63.2484 68.0387   4
   5   2 -16 33.9335 86.7204   4
   5  -2 -15 1101.92 131.931   4
   5   2 -15 1018.97 146.113   4
   5  -2 -14 1097.46 126.998   4
   5   2 -14 1179.93 145.640   4
   5  -2 -13 376.187 88.4006   4
   5   2 -13 386.220 103.325   4
   5  -2 -12 7251.70 289.949   4
   5   2 -12 7816.76 330.809   4
   5   2 -11 4103.21 231.171   4
   5  -2 -11 4167.77 206.047   4
   5  -2 -10-23.7217 51.7662   4
   5   2 -10 34.0692 60.2928   4
   5   2  -9 909.606 108.355   4
   5  -2  -9 948.224 93.7565   4
   5   2  -8 1461.52 50.9013   6
   5  -2  -8 1728.07 116.974   4
   5   2  -8 1713.92 130.412   4
   5   2  -7 73.1330 50.9114   4
   5  -2  -7 118.145 49.2134   4
   5   2  -6 391.087 70.5818   4
   5  -2  -6 396.971 65.9165   6
   5  -2  -6 320.612 56.4738   4
   5  -2  -5 8236.78 255.027   6
   5  -2  -5 8096.25 249.703   4
   5   2  -5 8495.37 265.488   4
   5   2  -4 814.509 76.1186   4
   5  -2  -4 603.849 68.7890   6
  -5   2   4 695.493 72.4001   5
   5  -2  -3 437.361 62.6196   6
  -5   2   3 361.389 57.6817   5
   5   2  -3 241.592 52.8860   4
  -5   2   2 11922.1 326.227   5
  -5   2   2 12140.2 274.888   3
   5   2  -2 11725.8 303.202   4
  -5  -2   1 64109.5 1165.73   5
  -5   2   1 62356.0 1190.54   5
  -5  -2   1 64896.6 1105.82   2
  -5   2   1 61934.1 1105.00   3
  -5  -2   1 62316.8 1127.90   3
  -5  -2   0 1629.16 113.519   1
  -5  -2   0 1510.14 82.9769   2
  -5  -2   0 1640.55 98.2994   5
  -5   2   0 1825.58 117.231   5
   5  -2   0 1718.72 71.2856   3
  -5  -2   0 1500.43 78.7367   3
  -5  -2  -1 3641.54 141.316   2
  -5  -2  -1 3451.17 121.417   3
   5  -2   1 3095.16 102.866   3
  -5  -2  -1 3494.71 149.299   5
  -5  -2  -1 3617.46 168.368   1
  -5  -2  -2 5512.87 194.050   2
  -5  -2  -2 5382.36 196.531   5
   5  -2   2 5819.78 156.738   3
   5   2   2 5256.06 166.780   3
  -5  -2  -2 5330.50 217.895   1
  -5   2  -3 443.187 55.6340   1
  -5  -2  -3 461.092 77.8314   1
  -5  -2  -3 432.687 60.5868   2
  -5  -2  -4 6783.72 268.154   1
  -5  -2  -4 6812.92 250.551   2
  -5   2  -4 7169.67 219.645   1
  -5   2  -5 224.336 45.8055   1
  -5  -2  -5 221.253 62.4352   1
  -5  -2  -5 141.742 54.6187   2
  -5   2  -6 2982.62 140.365   1
  -5  -2  -6 3425.80 193.274   1
  -5  -2  -6 3037.97 179.502   2
  -5   2  -7 53.6035 43.2544   1
  -5  -2  -7 167.047 74.7784   1
  -5   2  -8 1266.64 101.568   1
  -5  -2  -8 1503.10 140.273   1
  -5  -2  -9 286.325 84.7808   1
  -5   2  -9 372.125 62.1217   1
  -5   2  -9 360.930 89.5572   2
  -5  -2 -10 18.9361 67.0061   1
  -5  -2 -10 51.8872 59.3609   4
  -5   2 -11 4443.03 281.053   2
  -5  -2 -11 4720.51 246.508   4
  -5  -2 -11 4619.68 265.829   1
  -5   2 -12 113.674 92.4557   2
  -5   2 -12 27.7803 90.8229   4
  -5  -2 -12 60.4052 68.3821   4
  -5  -2 -12 84.4080 79.7795   7
  -5  -2 -13 419.494 100.895   7
  -5  -2 -13 471.620 108.260   4
  -5   2 -13 449.231 113.122   2
  -5   2 -13 536.441 130.137   4
  -5  -2 -14 66.1976 78.1502   4
  -5   2 -14 320.747 124.293   4
  -5   2 -14 199.875 99.0886   2
  -5  -2 -14 219.590 104.084   7
  -5  -2 -15 1155.91 176.514   7
  -5   2 -15 969.140 168.610   2
  -5   2 -15 1034.62 175.580   4
  -5  -2 -16 1875.75 218.546   7
  -5   2 -16 2411.66 249.612   2
  -5   2 -16 1690.94 212.460   4
  -5  -2 -17 114.895 114.465   7
  -5   2 -17-25.9448 119.501   4
  -5  -2 -18 2625.66 263.341   7
  -5   2 -18 2143.44 253.878   4
   5   3 -21 37.2462 110.888   4
   5   3 -20 787.471 177.978   4
   5  -3 -19 758.809 126.884   4
   5   3 -19 510.518 138.590   4
   5  -3 -18-20.8598 71.5084   4
   5   3 -18 55.9550 111.695   4
   5  -3 -17 206.720 89.9451   4
   5   3 -17 202.000 100.224   4
   5  -3 -16 8848.89 359.915   4
   5   3 -16 8621.26 415.805   4
   5  -3 -15 2113.44 173.955   4
   5   3 -15 2328.59 210.509   4
   5  -3 -14 600.450 97.6784   4
   5   3 -14 682.114 127.166   4
   5  -3 -13 5902.36 260.314   4
   5   3 -13 5415.22 294.854   4
   5   3 -12 1385.81 151.183   4
   5  -3 -12 1437.53 126.898   4
   5  -3 -11 3408.85 179.358   4
   5   3 -11 3336.37 210.862   4
   5   3 -10 4979.77 249.454   4
   5  -3 -10 4989.77 210.885   4
  -5  -3   9 4186.52 118.269   7
   5  -3  -9 4148.64 186.437   4
   5   3  -9 3777.03 212.952   4
   5  -3  -8 1162.08 95.7238   4
   5   3  -8 1230.12 120.040   4
   5  -3  -7 2143.15 124.025   4
   5   3  -7 2335.62 148.880   4
   5   3  -6 92.2702 50.8746   4
  -5   3   6 171.292 42.6592   5
   5  -3  -5 8625.09 282.507   6
  -5   3   5 8259.00 256.633   5
   5   3  -5 8160.02 270.600   4
  -5   3   4 1633.23 107.834   5
   5  -3  -4 1410.09 104.790   6
   5   3  -4 1547.47 105.024   4
   5  -3  -3 8104.39 266.962   6
  -5   3   3 8213.12 260.349   5
   5   3  -3 8478.13 250.743   4
   5   3  -2 1073.57 51.6096   2
   5  -3  -2 1065.88 95.1805   6
   5   3  -2 836.570 71.0122   4
  -5   3   2 1030.36 88.6894   5
   5   3  -1 40118.6 732.227   2
   5  -3  -1 39343.3 814.147   6
  -5   3   1 39504.5 820.879   5
  -5  -3   1 39760.2 782.271   5
   5   3  -1 40048.5 768.201   4
  -5  -3   1 39132.5 784.957   3
  -5  -3   1 38915.6 823.258   1
  -5  -3   0 3814.78 150.392   5
   5  -3   0 3866.81 140.554   3
  -5  -3   0 3596.27 149.593   3
  -5  -3   0 3983.55 182.137   1
  -5  -3  -1 15511.1 373.582   5
   5  -3   1 15032.1 351.952   3
  -5  -3  -1 15908.3 428.480   1
  -5  -3  -1 15690.6 374.278   3
  -5  -3  -2 1032.37 101.940   1
   5  -3   2 1133.22 77.7781   3
  -5  -3  -2 1130.51 83.4710   5
  -5  -3  -3 790.571 97.2335   1
  -5  -3  -4 2962.53 182.659   1
  -5   3  -4 3038.43 127.062   1
  -5  -3  -5 17415.4 494.915   1
  -5   3  -5 17176.9 390.409   1
  -5  -3  -6 360.217 87.2657   1
  -5   3  -6 321.477 47.7779   1
  -5   3  -7 32.2663 31.2189   1
  -5  -3  -7-10.7106 65.3100   1
  -5   3  -8 118.360 38.2858   1
  -5  -3  -8 223.164 80.9891   1
  -5  -3  -9 7981.68 289.445   4
  -5  -3  -9 7024.87 335.260   1
  -5  -3 -10 841.953 125.753   1
  -5   3 -10 978.078 136.645   2
  -5  -3 -10 750.708 96.9372   4
  -5   3 -11 3287.38 240.621   2
  -5  -3 -11 2957.17 187.382   4
  -5  -3 -11 2818.73 216.114   1
  -5  -3 -11 2792.57 218.656   7
  -5  -3 -12 152.866 66.4437   4
  -5  -3 -12 62.9502 82.6901   7
  -5   3 -12 98.6585 82.2580   2
  -5   3 -12 336.537 120.700   4
  -5   3 -13 252.883 112.768   4
  -5  -3 -13 279.652 110.690   7
  -5   3 -13 8.74723 88.0531   2
  -5  -3 -14 546.806 133.080   7
  -5   3 -14 393.555 123.877   2
  -5   3 -14 554.764 134.670   4
  -5   3 -15 2347.19 251.812   4
  -5   3 -15 2224.05 229.974   2
  -5  -3 -15 2020.67 220.789   7
  -5   3 -16 522.229 150.433   4
  -5   3 -16 243.473 116.918   2
  -5  -3 -16 313.762 131.879   7
  -5  -3 -17 590.695 163.589   7
  -5   3 -17 280.649 138.848   4
  -5   3 -17 385.361 124.361   2
   5   4 -20 1074.27 193.450   4
   5   4 -19 574.350 156.241   4
   5   4 -18 3722.72 298.763   4
   5   4 -17 122.009 106.771   4
   5  -4 -17 313.143 93.9505   4
   5  -4 -16 2537.75 184.747   4
   5   4 -16 2663.91 239.334   4
   5   4 -15 30.6483 95.4506   4
   5  -4 -15 212.769 76.7943   4
   5   4 -14 11741.7 471.114   4
   5  -4 -14 11831.4 392.499   4
   5   4 -13 570.096 107.623   4
   5  -4 -13 707.876 97.9099   4
   5   4 -12 26.6037 69.7876   4
   5  -4 -12 93.4355 62.0955   4
   5  -4 -11 1663.56 125.241   4
   5   4 -11 1771.01 167.706   4
   5  -4 -10 4810.62 203.961   4
   5   4 -10 4398.41 157.319   2
   5   4 -10 4571.23 244.182   4
   5   4  -9 59.1729 71.3729   4
   5   4  -9 170.862 33.4815   2
   5  -4  -9 257.179 60.1608   4
   5   4  -8 14215.2 298.263   2
   5  -4  -8 13322.7 369.381   4
   5   4  -8 13536.0 427.280   4
   5   4  -7 1881.65 68.7021   2
  -5   4   7 1930.47 115.760   5
   5   4  -7 1730.25 135.056   4
  -5   4   6 9409.28 283.428   5
   5   4  -6 9547.69 314.644   4
  -5   4   5 6110.97 214.195   5
   5   4  -5 5827.24 223.838   4
   5  -4  -4 2712.04 160.590   6
  -5   4   4 3167.72 149.713   5
   5   4  -4 3061.03 150.385   4
   5   4  -3 639.596 69.6008   4
   5  -4  -3 593.526 80.4876   6
  -5   4   3 670.044 76.7603   5
  -5  -4   3 646.129 81.3777   1
  -5  -4   2 39295.7 824.272   3
   5   4  -2 39075.6 722.407   2
   5  -4  -2 40220.8 845.344   6
  -5   4   2 39974.1 819.367   5
  -5  -4   2 37842.9 821.386   1
   5   4  -2 38989.9 770.534   4
  -5  -4   1 414.209 68.8701   3
  -5  -4   1 553.332 84.1284   1
   5  -4  -1 442.520 61.0012   3
   5   4  -1 501.639 54.7549   4
   5  -4  -1 403.387 78.6953   6
   5  -4   0 3447.68 173.304   6
  -5  -4   0 3732.46 170.170   3
   5  -4   0 3468.79 152.499   3
  -5  -4   0 3585.71 144.080   5
  -5  -4   0 3589.52 183.910   1
   5  -4   1 3189.55 168.305   6
  -5  -4  -1 3193.54 132.458   5
  -5  -4  -1 2945.79 151.803   3
   5  -4   1 2965.04 139.974   3
  -5  -4  -1 2903.47 169.495   1
   5  -4   2 6160.22 240.075   6
  -5  -4  -2 6157.48 227.131   3
  -5  -4  -2 5616.90 191.544   5
   5  -4   2 6330.72 219.451   3
  -5  -4  -2 6242.23 181.082   4
  -5  -4  -2 5786.58 253.859   1
   5  -4   3 554.943 72.5135   3
  -5  -4  -3 295.227 70.2043   1
  -5  -4  -4 684.178 106.771   1
  -5   4  -4 781.927 58.3087   1
  -5  -4  -5 1969.30 162.675   1
  -5   4  -5 1890.83 85.2391   1
  -5   4  -6 10758.1 253.790   1
  -5  -4  -6 10573.9 402.213   1
  -5   4  -7 3555.44 121.314   1
  -5  -4  -7 3490.91 225.784   1
  -5  -4  -8 5859.59 218.987   4
  -5  -4  -8 5691.42 292.047   7
  -5  -4  -8 5581.31 294.024   1
  -5  -4  -9 268.165 58.4283   4
  -5  -4  -9 217.883 85.2486   1
  -5  -4  -9 236.691 90.4003   7
  -5  -4 -10 1414.35 162.992   7
  -5  -4 -10 1218.41 151.041   1
  -5   4 -11 33.3319 75.1410   2
  -5  -4 -11 3.23119 84.1921   7
  -5  -4 -12 3034.85 250.756   7
  -5   4 -12 3525.48 280.220   4
  -5   4 -12 3369.93 251.733   2
  -5  -4 -13 892.684 158.003   7
  -5   4 -13 1177.89 166.093   2
  -5   4 -13 1068.26 174.843   4
  -5  -4 -14 6.12156 87.7584   7
  -5   4 -14 48.9830 91.8335   2
  -5   4 -14-28.9450 107.341   4
  -5  -4 -15 189.426 115.923   7
  -5   4 -15 148.584 94.2087   2
  -5   4 -15 399.075 141.695   4
  -5   4 -16 182.111 128.731   4
  -5  -4 -16 109.071 106.198   7
  -5   4 -16 15.1394 98.6554   2
   5   5 -20 125.534 137.264   4
   5   5 -19-32.2081 106.941   4
   5   5 -18 3141.23 281.109   4
   5   5 -17 1511.29 195.184   4
   5   5 -16 715.979 147.311   4
   5   5 -15 18.8654 96.9890   4
   5   5 -14 2729.22 229.667   4
   5  -5 -14 2870.62 173.620   4
   5   5 -13 2050.68 195.332   4
   5   5 -13 2114.90 133.360   2
   5  -5 -13 2173.36 148.070   4
   5   5 -12 836.257 130.692   4
   5   5 -12 740.805 75.7904   2
   5  -5 -12 798.391 88.4869   4
   5   5 -11 776.307 124.776   4
   5  -5 -11 536.712 73.8001   4
   5   5 -11 570.848 64.1243   2
   5   5 -10 170.386 75.7086   4
   5   5 -10 169.290 38.6574   2
   5   5  -9 84.2539 68.7618   4
   5   5  -9 223.987 39.9279   2
  -5   5   9 157.175 54.0731   5
  -5   5   8 7451.67 249.373   5
   5   5  -8 7272.84 301.009   4
  -5   5   7 2695.47 138.860   5
   5   5  -7 2399.24 166.583   4
  -5  -5   6 4064.37 106.557   7
  -5   5   6 4856.26 186.695   5
   5   5  -6 4154.18 206.864   4
   5   5  -5 647.974 83.2383   4
  -5  -5   5 718.258 48.6713   7
  -5  -5   5 729.296 83.2469   1
  -5   5   5 614.048 73.7044   5
  -5   5   4 42108.9 870.376   5
  -5  -5   4 43638.6 804.615   7
  -5  -5   4 42469.8 891.269   1
   5   5  -4 42754.2 879.885   4
  -5  -5   3 1085.73 121.771   3
   5   5  -3 801.964 77.9199   4
  -5   5   3 797.579 83.5851   5
  -5  -5   3 1113.11 104.011   1
   5  -5  -2 11324.6 371.213   6
  -5  -5   2 10907.9 356.856   3
   5   5  -2 11767.2 306.394   4
  -5  -5   2 11567.5 357.650   1
  -5  -5   1 315.358 68.4992   3
   5   5  -1 370.503 50.1879   4
   5  -5  -1 385.110 83.6230   6
   5  -5  -1 371.106 63.4008   3
  -5  -5   1 317.547 71.0532   1
   5  -5   0 6634.70 268.456   6
   5  -5   0 6916.39 254.618   3
  -5  -5   0 7308.64 274.730   3
  -5  -5   0 7487.73 219.986   5
  -5  -5   0 7411.72 284.565   1
  -5  -5  -1 2596.86 167.167   1
  -5  -5  -1 2487.28 113.935   5
   5  -5   1 2463.65 156.164   6
  -5  -5  -1 2462.81 154.206   3
   5  -5   1 2341.37 143.176   3
  -5  -5  -1 2497.70 102.509   4
  -5  -5  -2 424.946 42.8167   4
   5  -5   2 414.441 83.6244   6
  -5  -5  -2 355.588 82.7780   1
  -5  -5  -2 382.196 49.1394   5
  -5  -5  -2 451.151 75.7496   3
   5  -5   2 496.225 76.5407   3
  -5  -5  -3 3154.63 198.495   1
   5  -5   3 3245.05 182.323   6
   5  -5   3 3049.37 168.253   3
  -5  -5  -3 3324.81 113.399   4
  -5  -5  -4 6297.89 286.927   1
   5  -5   4 6028.15 255.906   6
  -5   5  -4 5896.56 159.291   1
   5  -5   4 6176.61 251.270   3
  -5   5  -5 730.268 41.7484   1
   5  -5   5 782.286 102.106   3
  -5  -5  -5 858.041 126.281   1
   5  -5   5 795.674 103.128   6
  -5  -5  -5 563.772 98.1182   7
  -5  -5  -6 727.254 117.983   7
   5  -5   6 705.530 102.561   6
  -5  -5  -6 608.266 107.867   1
  -5  -5  -7 122.891 85.4776   7
   5  -5   7 364.770 81.1022   6
  -5  -5  -7 224.933 86.0479   1
  -5  -5  -8 2457.22 200.672   7
  -5  -5  -8 2418.95 199.667   1
  -5  -5  -9 335.661 107.264   1
  -5  -5  -9 393.092 97.2116   7
  -5  -5 -10 3972.66 274.735   7
  -5  -5 -10 3202.95 242.730   1
  -5   5 -11 188.324 108.770   4
  -5  -5 -11 78.0714 77.9918   7
  -5   5 -12 114.926 93.6895   2
  -5  -5 -12-84.7890 103.878   7
  -5   5 -12-20.0292 97.8636   4
  -5  -5 -13 731.431 149.549   7
  -5   5 -13 734.870 147.617   2
  -5   5 -13 676.436 165.202   4
  -5   5 -14 2303.09 248.887   4
  -5  -5 -14 2401.43 246.391   7
  -5   5 -14 1961.72 221.837   2
  -5  -5 -15 1160.12 186.290   7
  -5   5 -15 1530.14 201.833   2
  -5   5 -15 1405.24 212.688   4
  -5  -5 -16 293.880 138.812   7
  -5   5 -16 491.101 146.047   2
   5   6 -19 21.1009 105.581   4
   5   6 -18 1215.99 190.789   4
   5   6 -17 610.026 148.151   4
   5   6 -16 2789.35 254.671   4
   5   6 -15 236.134 119.131   4
   5   6 -14 733.721 142.957   4
   5   6 -13 1351.84 166.132   4
   5   6 -12 13085.7 492.224   4
   5   6 -11 11.4583 83.9362   4
  -5   6  11 82.4824 52.0796   5
   5   6 -10-43.6600 82.0330   4
   5   6 -10 91.5236 41.5604   2
  -5   6  10 48.7704 43.9473   5
   5   6  -9-28.6001 69.8646   4
  -5  -6   9 127.203 49.5815   1
  -5   6   9 51.5386 45.4664   5
   5   6  -8 1150.97 126.087   4
  -5   6   8 1048.56 90.7995   5
  -5  -6   8 1211.75 102.191   1
  -5  -6   7 12672.7 363.070   1
  -5   6   7 13319.4 357.402   5
   5   6  -7 13270.9 422.654   4
   5   6  -6 58.6015 60.2194   4
  -5   6   6 37.8424 41.9131   5
  -5  -6   6 158.178 59.2464   1
  -5   6   5 8576.08 275.220   5
   5   6  -5 8331.26 293.241   4
  -5  -6   5 8422.60 286.239   1
  -5  -6   4 2985.57 202.842   3
  -5  -6   4 3433.72 132.861   7
   5   6  -4 3113.69 163.190   4
  -5  -6   4 3330.90 175.277   1
   5   6  -3 407.003 64.3373   4
  -5  -6   3 575.381 110.013   3
  -5  -6   3 451.936 58.1903   7
  -5  -6   3 395.151 72.4552   1
  -5  -6   2 102.057 71.8841   3
  -5  -6   2-8.89556 56.2534   1
  -5  -6   2 47.3457 43.8576   7
   5   6  -2 16.9791 36.7821   4
  -5  -6   1 6666.60 275.029   1
  -5  -6   1 6554.75 240.291   7
   5  -6  -1 7292.93 279.563   3
  -5  -6   1 6786.45 287.525   3
   5   6  -1 6746.55 207.586   4
   5  -6   0 18158.6 524.504   6
  -5  -6   0 18901.9 526.781   1
  -5  -6   0 18617.2 484.106   7
  -5  -6   0 18351.3 415.183   5
   5  -6   0 18021.6 501.697   3
  -5  -6   0 18857.7 527.086   3
  -5  -6  -1 2136.64 167.377   1
  -5  -6  -1 1664.30 81.9929   4
  -5  -6  -1 1885.94 138.067   7
  -5  -6  -1 1974.15 96.5267   5
  -5  -6  -1 1908.66 151.432   3
   5  -6   1 1586.51 128.534   3
   5  -6   1 1667.34 142.426   6
  -5  -6  -2 589.789 90.7414   7
   5  -6   2 644.355 97.3595   6
  -5  -6  -2 559.362 51.9015   5
  -5  -6  -2 569.291 105.153   1
  -5  -6  -2 611.369 102.746   3
   5  -6   2 519.757 90.0198   3
  -5  -6  -3 2981.23 201.250   1
  -5  -6  -3 2941.28 188.364   7
   5  -6   3 2789.82 178.087   6
   5  -6   3 2972.06 183.416   3
   5  -6   4 213.629 81.8273   3
  -5  -6  -4 238.124 96.9545   1
   5  -6   4 153.550 70.9905   6
  -5  -6  -4 23.8935 59.4553   7
  -5  -6  -5 7446.22 340.341   1
  -5  -6  -5 7867.07 336.119   7
   5  -6   5 7683.18 309.058   3
   5  -6   5 7584.30 304.319   6
   5  -6   6 916.932 122.387   3
  -5  -6  -6 915.898 131.690   7
   5  -6   6 675.555 101.951   6
  -5  -6  -6 674.896 115.564   1
  -5  -6  -7 867.560 127.207   1
  -5  -6  -7 801.462 126.879   7
   5  -6   7 877.460 113.363   6
  -5  -6  -8-64.8296 76.2317   7
   5  -6   8 6.45761 59.6791   6
  -5  -6  -8-65.2057 79.9562   1
  -5  -6  -9 145.995 84.5945   7
   5  -6   9 216.556 77.3768   6
  -5  -6  -9 16.0638 82.4202   1
  -5   6 -10 320.669 117.911   4
  -5  -6 -10 449.474 125.833   7
   5  -6  10 519.696 94.4372   6
  -5  -6 -10 259.302 97.5710   1
  -5  -6 -11 249.955 100.429   7
  -5   6 -11 309.026 107.407   4
  -5  -6 -12 5263.04 348.509   7
  -5   6 -12 5123.99 353.667   4
  -5  -6 -13 785.832 167.309   7
  -5   6 -13 546.564 137.470   2
  -5   6 -13 324.672 136.956   4
  -5  -6 -14-15.2554 101.722   7
  -5   6 -14 70.6085 122.610   4
  -5   6 -14-59.5617 103.093   2
  -5   6 -15 79.9277 110.972   2
  -5   6 -15 79.5307 110.689   4
  -5  -6 -15 249.890 138.777   7
   5   7 -18-158.170 143.230   4
   5   7 -17 987.407 177.845   4
   5   7 -16 531.119 143.526   4
   5   7 -15 735.739 148.865   4
   5   7 -14 60.1375 103.407   4
   5   7 -13 134.553 96.1267   4
   5   7 -12 1542.14 178.521   4
   5   7 -11 0.07492 76.1011   4
   5   7 -10 5794.94 301.296   4
   5   7  -9 235.585 90.2832   4
  -5  -7   9 268.743 52.8414   1
   5   7  -8 143.109 76.3109   4
  -5   7   8 183.760 49.5924   5
  -5  -7   8 172.228 54.7060   1
   5   7  -7 77.5034 65.4544   4
  -5   7   7 52.7639 38.3517   5
  -5  -7   7 95.8051 48.8819   1
  -5  -7   6 5216.10 220.773   1
   5   7  -6 5535.58 249.590   4
  -5  -7   5 3234.41 226.771   3
   5   7  -5 3007.28 174.275   4
  -5  -7   5 2828.98 164.000   1
  -5  -7   4 10545.7 406.746   3
  -5  -7   4 11134.7 356.040   1
   5   7  -4 10556.6 336.332   4
  -5  -7   3 2710.15 171.422   1
  -5  -7   3 2968.48 145.369   7
  -5  -7   3 2602.40 196.589   3
   5   7  -3 2904.57 150.120   4
  -5  -7   2 7799.94 307.082   1
  -5  -7   2 8299.54 272.053   7
   5  -7  -2 8319.50 336.584   3
  -5  -7   2 8102.64 341.719   3
   5   7  -2 8114.29 252.861   4
  -5  -7   1 47.4986 53.9180   7
  -5  -7   1 101.663 69.5742   1
   5  -7  -1 51.5432 71.3298   3
   5   7  -1 64.4646 36.8804   4
  -5  -7   1 90.4358 70.2821   3
  -5  -7   0 2512.99 177.473   1
  -5  -7   0 2110.89 146.552   7
  -5  -7   0 2241.07 105.708   5
   5  -7   0 2457.26 175.182   3
  -5  -7   0 2167.18 173.518   3
  -5  -7  -1 3111.59 205.573   1
  -5  -7  -1 3594.88 200.529   7
  -5  -7  -1 3231.86 119.072   5
  -5  -7  -1 3144.20 206.753   3
   5  -7   1 3563.26 210.900   3
  -5  -7  -2 3846.89 230.190   1
  -5  -7  -2 3546.90 207.173   7
  -5  -7  -2 3544.65 223.056   3
   5  -7   2 3272.26 203.462   3
  -5  -7  -3 342.596 87.4713   7
  -5  -7  -3 257.546 89.9371   1
   5  -7   3 108.875 68.4758   6
   5  -7   3 111.501 67.4055   3
   5  -7   4 1472.19 141.047   3
  -5  -7  -4 1360.09 145.594   7
  -5  -7  -4 1281.11 156.027   1
   5  -7   4 1344.32 136.385   6
  -5  -7  -5 3587.86 234.729   7
  -5  -7  -5 3177.84 230.948   1
   5  -7   5 3417.32 216.793   3
   5  -7   5 3222.31 208.765   6
   5  -7   6 6188.27 301.581   3
  -5  -7  -6 6550.03 327.515   7
  -5  -7  -6 6109.93 328.587   1
   5  -7   6 6380.46 293.453   6
   5  -7   7 193.735 85.4762   3
  -5  -7  -7 203.227 89.7929   7
   5  -7   7 29.6282 69.5812   6
  -5  -7  -7 206.531 95.8471   1
  -5  -7  -8 5495.30 321.798   7
  -5  -7  -8 5350.37 323.681   1
   5  -7   8 6179.73 289.089   6
   5  -7   8 5963.03 310.209   3
  -5  -7  -9 1936.00 206.339   7
   5  -7   9 2070.83 170.633   6
  -5  -7  -9 2121.03 209.497   1
  -5  -7 -10 169.563 94.8737   7
  -5   7 -10 210.145 109.436   4
  -5  -7 -11 21.0450 95.6784   7
  -5   7 -11-91.5343 109.775   4
  -5  -7 -12 2489.67 248.508   7
  -5   7 -12 2367.97 256.126   4
  -5  -7 -13 845.474 166.173   7
  -5   7 -13 1043.26 191.551   4
  -5   7 -14 3710.56 300.434   2
  -5   7 -14 3421.90 320.110   4
  -5  -7 -14 3254.43 309.405   7
  -5   7 -15 175.925 123.161   2
   5   8 -17 119.915 103.643   4
   5   8 -16 292.088 138.689   4
   5   8 -15 6694.58 394.898   4
   5   8 -14 370.377 120.668   4
   5   8 -13 1756.31 189.045   4
   5   8 -12 1261.22 165.218   4
   5   8 -11 7773.04 378.496   4
   5   8 -10 2445.36 200.235   4
   5   8  -9 679.498 112.693   4
   5   8  -8 1214.08 144.161   4
   5   8  -7 969.196 124.370   4
  -5  -8   7 784.836 89.7332   1
  -5  -8   6 6306.71 253.841   1
  -5  -8   6 6315.04 338.376   3
   5   8  -6 6276.34 275.350   4
  -5  -8   5 2527.71 161.340   1
  -5  -8   5 2410.59 209.272   3
   5   8  -5 2661.43 166.977   4
   5   8  -4 672.942 90.3622   4
  -5  -8   4 701.158 97.1349   1
  -5  -8   4 446.473 111.344   3
  -5  -8   3 41893.1 947.528   1
  -5  -8   3 41666.4 1032.09   3
   5   8  -3 43006.2 880.480   4
  -5  -8   2 996.511 124.573   1
   5   8  -2 861.447 80.5887   4
  -5  -8   2 798.005 135.547   3
  -5  -8   1 11818.4 414.782   1
   5  -8  -1 12888.9 450.665   3
  -5  -8   1 11984.2 453.413   3
  -5  -8   0 579.029 110.650   1
  -5  -8   0 547.961 89.5250   7
  -5  -8   0 346.118 99.1439   3
   5  -8   0 422.702 90.4235   3
  -5  -8  -1 48694.5 1131.33   1
  -5  -8  -1 48890.6 1145.61   3
   5  -8   1 49656.2 1127.92   3
  -5  -8  -1 50976.9 1093.28   7
  -5  -8  -2 1023.91 125.408   7
  -5  -8  -2 1102.00 139.873   1
  -5  -8  -2 1124.57 143.883   3
   5  -8   2 874.693 126.569   3
  -5  -8  -3 2.13966 67.6957   7
  -5  -8  -3-13.4610 75.0886   1
   5  -8   3 49.2406 73.4678   3
  -5  -8  -4 7559.68 347.299   7
  -5  -8  -4 8445.69 379.574   1
   5  -8   4 7475.86 340.022   3
   5  -8   5 808.379 121.949   3
  -5  -8  -5 735.655 120.645   7
  -5  -8  -5 547.493 113.080   1
  -5  -8  -6 3895.87 262.872   7
  -5  -8  -6 4070.11 277.854   1
   5  -8   6 3976.97 255.996   3
   5  -8   7 1736.43 176.290   3
  -5  -8  -7 2153.89 205.491   7
  -5  -8  -7 2037.82 204.223   1
   5  -8   8 1939.78 185.131   3
  -5  -8  -8 1874.68 202.373   7
  -5   8  -8 1773.58 200.823   4
  -5  -8  -8 1821.94 198.311   1
  -5  -8  -9 5412.74 338.104   7
  -5   8  -9 4780.86 333.035   4
   5  -8   9 5289.87 313.606   3
   5  -8  10 169.849 99.9791   3
  -5  -8 -10 296.809 126.599   7
  -5   8 -10 110.151 115.347   4
  -5  -8 -11 3447.86 296.252   7
  -5   8 -11 3463.32 302.575   4
  -5  -8 -12 78.5815 117.094   7
  -5   8 -12 173.039 123.366   4
  -5   8 -13 3971.17 340.092   4
  -5  -8 -13 3877.27 328.578   7
  -5   8 -14 544.335 148.526   2
   5   9 -16 955.241 173.759   4
   5   9 -15 1528.59 204.567   4
   5   9 -14 224.676 117.713   4
   5   9 -13 2706.73 243.826   4
   5   9 -12 243.509 100.163   4
   5   9 -11 676.968 130.712   4
   5   9 -10 481.419 120.382   4
   5   9  -9 3678.09 245.555   4
  -5  -9   8 211.928 117.358   3
   5   9  -8 201.845 87.0842   4
  -5  -9   7 153.735 116.051   3
   5   9  -7 133.802 70.9919   4
  -5  -9   6 5440.66 328.487   3
   5   9  -6 6054.80 275.143   4
  -5  -9   5 189.310 105.696   3
   5   9  -5 36.7277 59.2569   4
  -5  -9   5 53.2807 57.9343   1
  -5  -9   4 366.489 119.288   3
  -5  -9   4 306.468 76.6263   1
  -5  -9   3 5684.97 270.346   1
  -5  -9   3 5753.54 323.026   3
  -5  -9   2 824.917 130.559   3
  -5  -9   2 699.589 105.661   1
  -5  -9   1 2484.34 186.756   1
   5  -9  -1 2493.30 199.564   3
  -5  -9   1 2277.74 204.231   3
  -5  -9   0 638.339 122.734   3
  -5  -9   0 618.829 115.018   1
   5  -9   0 831.025 132.209   3
  -5  -9  -1 4759.97 274.299   1
  -5  -9  -1 4675.17 286.803   3
   5  -9   1 5021.79 288.781   3
  -5  -9  -2 1809.87 177.317   1
   5  -9   2 1962.60 182.036   3
  -5  -9  -2 1703.19 183.337   3
   5  -9   3 1036.96 140.107   3
  -5  -9  -3 834.979 125.857   1
  -5  -9  -4 293.655 103.061   7
  -5  -9  -4 258.691 95.6805   1
   5  -9   4 119.033 84.2128   3
  -5  -9  -5 2998.56 237.208   7
   5  -9   5 2879.32 228.667   3
  -5  -9  -5 2514.20 223.438   1
  -5  -9  -6 6415.68 353.681   7
  -5  -9  -6 5971.01 347.747   1
   5  -9   6 6315.41 340.271   3
   5  -9   7 1100.44 163.047   3
  -5  -9  -7 1352.18 176.070   7
  -5   9  -7 900.780 149.143   4
   5  -9   8 96.4384 90.8984   3
  -5   9  -8 109.568 98.3809   4
  -5  -9  -8 149.232 101.278   7
   5  -9   9 467.923 124.323   3
  -5  -9  -9 537.188 151.292   7
  -5   9  -9 374.427 133.320   4
   5  -9  10 126.555 99.1464   3
  -5  -9 -10-145.424 120.107   7
  -5   9 -10-122.215 116.200   4
  -5   9 -11 952.679 182.130   4
  -5   9 -12 695.006 175.863   4
   5  10 -15-152.267 120.371   4
   5  10 -14 230.448 118.713   4
   5  10 -13 99.5394 111.651   4
   5  10 -12 3101.19 262.398   4
   5  10 -11 297.554 113.538   4
  -5 -10  10 1251.30 197.220   3
   5  10 -10 1663.28 178.848   4
  -5 -10   9-48.6117 96.6392   3
   5  10  -9 157.782 83.8631   4
  -5 -10   8 1473.95 196.316   3
   5  10  -8 1347.57 150.725   4
  -5 -10   7 74.1253 109.860   3
  -5 -10   6 293.163 125.570   3
  -5 -10   5 3373.57 270.092   3
  -5 -10   4 1399.44 183.089   3
  -5 -10   3 433.736 90.3384   1
  -5 -10   3 344.287 99.7399   3
  -5 -10   2-50.9141 89.6138   3
  -5 -10   2-67.1746 69.1726   1
  -5 -10   1 434.450 100.698   1
  -5 -10   1 306.319 110.498   3
   5 -10  -1 332.301 110.307   3
  -5 -10   0 4899.77 282.191   1
  -5 -10   0 4466.91 300.753   3
   5 -10   0 3976.49 274.656   3
  -5 -10  -1 1210.07 148.700   1
  -5 -10  -1 1175.03 170.490   3
   5 -10   1 1311.77 159.447   3
  -5 -10  -2 670.940 119.791   1
  -5 -10  -2 429.887 127.739   3
   5 -10   2 550.464 137.953   3
  -5 -10  -3 1102.94 162.691   1
   5 -10   3 1257.24 163.608   3
  -5 -10  -4 931.114 150.176   1
   5 -10   4 817.355 142.219   3
  -5  10  -5-103.312 98.7639   4
   5 -10   5-32.2042 83.8350   3
  -5  10  -6 3244.15 267.675   4
   5 -10   6 3399.38 264.401   3
  -5  10  -7 241.949 114.075   4
   5 -10   7 410.787 115.043   3
  -5  10  -8 1471.97 197.637   4
   5 -10   8 1395.61 186.954   3
   5 -10   9 1703.76 203.887   3
  -5  10  -9 1624.47 219.564   4
  -5  10 -10 69.3390 111.613   4
   5  11 -14 151.208 110.357   4
   5  11 -13 1608.91 207.449   4
  -5 -11  12 89.6013 150.846   3
  -5 -11  11 119.390 138.378   3
  -5 -11  10 1659.45 230.543   3
  -5 -11   9 49.1907 102.659   3
  -5 -11   8 2173.88 250.516   3
  -5 -11   7 5594.57 380.416   3
  -5 -11   6 890.884 175.293   3
  -5 -11   5 500.667 148.431   3
  -5 -11   4 1152.51 178.100   3
  -5 -11   3 13.5213 110.813   3
  -5 -11   2 111.209 102.009   3
  -5 -11   1 5557.57 304.397   1
  -5 -11   1 5362.43 346.359   3
  -5 -11   0 605.133 116.054   1
   5 -11   0 471.026 129.027   3
  -5 -11   0 618.122 138.205   3
  -5 -11  -1-11.8724 79.9687   1
  -5 -11  -1 235.840 116.162   3
   5 -11   1 184.320 109.743   3
  -5 -11  -2 2259.42 205.463   1
   5 -11   2 2551.50 231.278   3
  -5  11  -3 524.284 118.955   4
   5 -11   3 466.945 125.029   3
  -5  11  -4 679.308 133.680   4
   5 -11   4 770.070 148.340   3
  -5  11  -5-81.2473 93.2074   4
   5 -11   5-37.0146 107.982   3
  -5  11  -6 180.417 104.906   4
   5 -11   6 272.584 119.509   3
  -5  11  -7 831.605 163.185   4
   5 -11   7 802.332 153.776   3
  -5  11  -8-96.2638 116.078   4
   5 -11   8-19.4844 114.008   3
  -5  11  -9-113.140 107.878   4
  -5 -12   8 878.403 174.773   3
  -5 -12   7 78.6026 120.661   3
  -5 -12   6 1557.09 215.763   3
  -5 -12   5 1161.71 189.966   3
  -5 -12   4 325.560 135.406   3
  -5 -12   3 239.141 125.913   3
  -5 -12   2 1964.68 233.949   3
  -5 -12   1 1582.62 206.501   3
   5 -12   0 44.3458 106.873   3
  -5 -12   0-134.143 104.622   3
  -5 -12  -1 1101.33 184.245   3
   5 -12   1 1079.07 168.081   3
   5 -12   2 41.5216 88.7308   3
   5 -12   3 1976.04 227.476   3
   5 -12   4 251.312 124.817   3
   5 -12   5-52.6548 99.8223   3
   5 -12   6 2058.25 234.059   3
   5 -12   7 93.6191 105.124   3
   5 -13   1 238.771 134.980   3
   5 -13   2 542.082 150.065   3
   5 -13   3-126.842 119.739   3
   6   0 -22 2626.97 254.287   4
   6   0 -21 180.877 109.988   4
   6   0 -20 4.12539 92.5409   4
   6   0 -19-7.24762 84.9037   4
   6   0 -18 2954.71 233.839   4
   6   0 -17 99.6245 90.9321   4
   6   0 -16 13259.9 491.288   4
   6   0 -15 209.685 94.1247   4
   6   0 -14 301.640 91.1038   4
   6   0 -13 13.4188 68.7474   4
   6   0 -12 29768.6 745.795   4
   6   0 -11-26.2196 67.5184   4
   6   0 -10 15686.6 461.285   4
   6   0  -9-19.4044 57.8644   4
   6   0  -8 87378.8 1540.47   6
   6   0  -8 84798.0 1633.97   4
   6   0  -7 79.3504 34.8746   6
   6   0  -7 35.6576 52.6976   4
   6   0  -6 5149.02 204.387   4
   6   0  -5 14.6088 46.8936   4
   6   0  -4 344786. 5825.56   4
  -6   0   3 255.627 66.2254   5
  -6   0   2 110.483 54.8610   5
  -6   0   1-7.89378 45.6489   5
  -6   0   0 69596.2 1328.05   5
  -6   0  -1 13.5524 49.7936   5
  -6   0  -2 2326.93 141.594   1
   6   0   3-6.67738 13.1076   3
  -6   0  -3 4.15488 46.4042   1
  -6   0  -4 42762.1 910.448   2
  -6   0  -4 42099.1 895.140   1
  -6   0  -5-30.6102 52.0356   1
  -6   0  -5 19.6672 54.9879   2
  -6   0  -6 1488.54 124.985   1
  -6   0  -6 1741.94 148.856   2
  -6   0  -7 91.3405 77.6083   2
  -6   0  -7 46.3107 62.4789   1
  -6   0  -8 20740.5 551.656   1
  -6   0  -8 19447.1 591.458   2
  -6   0  -9 122.042 77.0205   2
  -6   0  -9-10.6567 61.3355   1
  -6   0 -10 446.072 87.1451   1
  -6   0 -10 410.345 101.407   2
  -6   0 -11 34.6501 78.7533   2
  -6   0 -11 68.8685 61.2425   1
  -6   0 -12 1665.24 187.326   2
  -6   0 -12 1885.17 191.362   4
  -6   0 -13-229.937 108.983   2
  -6   0 -13 151.964 98.4318   4
  -6   0 -14 60.7567 93.5166   4
  -6   0 -15 138.522 94.4421   7
  -6   0 -15 59.6608 96.1991   4
  -6   0 -16 3404.15 279.718   4
  -6   0 -16 3337.78 277.438   7
  -6   0 -17 304.806 140.541   7
  -6   0 -17-170.034 114.337   4
  -6   0 -18 64.9795 106.093   7
   6  -1 -23 228.955 117.143   4
   6  -1 -22 123.828 94.9188   4
   6   1 -22 27.5725 102.951   4
   6  -1 -21 770.256 150.492   4
   6   1 -21 829.892 165.866   4
   6  -1 -20 337.591 115.978   4
   6   1 -20 111.203 111.126   4
   6  -1 -19 1757.68 187.095   4
   6   1 -19 1510.22 182.850   4
   6  -1 -18 18.6845 93.7088   4
   6   1 -18 98.9044 84.4477   4
   6  -1 -17 966.013 143.502   4
   6   1 -17 962.008 148.630   4
   6  -1 -16 326.401 100.583   4
   6   1 -16 179.672 89.9524   4
   6  -1 -15 3474.86 227.093   4
   6   1 -15 3314.12 234.187   4
   6  -1 -14 690.590 114.835   4
   6   1 -14 657.158 118.743   4
   6  -1 -13 829.980 116.315   4
   6   1 -13 761.750 123.146   4
   6  -1 -12 1143.81 117.232   4
   6   1 -12 1013.60 123.913   4
   6  -1 -11 5051.65 238.226   4
   6   1 -11 4968.31 248.262   4
   6  -1 -10 1750.15 138.541   4
   6   1 -10 1627.65 138.676   4
   6  -1  -9 3825.26 193.159   4
   6   1  -9 3696.64 198.037   4
   6   1  -8 6766.61 187.140   6
  -6  -1   8 7410.55 190.644   2
   6  -1  -8 6499.35 249.068   4
   6   1  -8 6601.16 264.149   4
   6   1  -7 603.497 85.1962   4
   6  -1  -7 603.709 67.2843   6
   6  -1  -7 647.503 82.1718   4
   6   1  -6 8.33553 52.5458   4
   6  -1  -6-13.0394 36.4144   6
   6  -1  -6-38.1171 46.2477   4
   6  -1  -5 2307.21 130.725   4
   6   1  -5 1994.61 124.252   4
  -6   1   4 15512.7 408.251   5
   6   1  -4 16328.5 405.951   4
   6   1  -3 71626.0 1328.62   4
  -6   1   3 71053.9 1345.83   5
  -6  -1   2 7299.31 245.079   5
  -6   1   2 7476.70 253.065   5
  -6  -1   1 12808.6 337.473   5
  -6   1   1 12060.2 343.940   5
  -6  -1   1 12115.3 242.688   3
  -6   1   0 14345.9 386.691   5
  -6  -1   0 14044.2 371.073   5
  -6  -1   0 13078.4 261.075   3
  -6  -1  -1 21869.9 495.805   2
  -6   1  -1 22335.6 547.125   5
  -6  -1  -1 22261.1 527.506   5
  -6  -1  -1 21057.1 521.952   1
  -6  -1  -2 8693.59 275.312   2
  -6  -1  -2 8888.23 291.862   5
   6   1   2 8291.94 192.638   3
  -6  -1  -2 9157.75 294.603   1
  -6  -1  -3 1292.02 105.843   2
  -6  -1  -3 1156.51 106.494   1
   6   1   3 1141.08 60.5616   3
  -6   1  -3 1381.90 104.061   1
  -6  -1  -4 9197.08 313.377   2
   6   1   4 8843.28 224.531   3
  -6   1  -4 9459.31 290.560   1
  -6  -1  -4 8904.01 313.495   1
  -6   1  -5 284.571 64.5480   1
  -6  -1  -5 193.947 57.5333   1
  -6  -1  -5 417.527 79.7415   2
  -6   1  -6 6054.30 233.930   1
  -6  -1  -6 5494.57 251.009   1
  -6  -1  -6 5585.38 257.826   2
  -6   1  -7 850.324 124.680   2
  -6  -1  -7 724.975 113.079   2
  -6   1  -7 771.288 94.8031   1
  -6  -1  -7 784.953 103.886   1
  -6   1  -8 3515.09 187.186   1
  -6  -1  -8 3516.66 218.342   1
  -6   1  -8 3953.29 243.192   2
  -6  -1  -8 3582.68 224.904   2
  -6   1  -9 7084.45 337.049   2
  -6  -1  -9 6874.89 310.352   1
  -6   1  -9 6861.57 281.679   1
  -6  -1  -9 6539.79 324.023   2
  -6  -1 -10 1190.29 134.549   1
  -6   1 -10 1000.28 138.750   2
  -6   1 -10 1206.97 121.285   1
  -6  -1 -10 1216.58 145.725   2
  -6   1 -11 4546.27 287.723   2
  -6  -1 -11 4098.46 272.294   2
  -6  -1 -11 4253.02 250.934   1
  -6   1 -11 4150.78 218.152   1
  -6  -1 -12 249.827 95.0063   4
  -6   1 -12 248.002 97.2234   2
  -6   1 -12 314.666 116.588   4
  -6  -1 -13 1587.48 173.349   4
  -6   1 -13 1623.38 183.899   4
  -6   1 -13 1510.88 188.895   2
  -6  -1 -14-13.6687 74.2076   4
  -6   1 -14-68.7438 101.609   2
  -6  -1 -14 107.297 82.8969   7
  -6   1 -14 83.2324 103.835   4
  -6  -1 -15-60.1056 92.3875   7
  -6  -1 -15 129.180 93.2426   4
  -6   1 -15-37.9327 95.2335   4
  -6   1 -15 16.3883 100.343   2
  -6   1 -16 962.446 171.801   4
  -6   1 -16 1185.13 171.806   7
  -6  -1 -16 757.950 151.695   7
  -6  -1 -17 19.4473 99.9769   7
  -6   1 -17 99.7489 103.335   4
   6  -2 -21 324.672 117.829   4
   6   2 -21 229.873 128.430   4
   6  -2 -20 25.8065 95.8781   4
   6   2 -20-8.09921 98.9263   4
   6  -2 -19 44.1926 80.6957   4
   6   2 -19-15.9904 104.248   4
   6   2 -18 1428.84 182.351   4
   6  -2 -18 1546.57 172.822   4
   6  -2 -17 5866.55 313.808   4
   6   2 -17 5966.44 344.677   4
   6  -2 -16 408.609 97.9546   4
   6   2 -16 684.644 132.487   4
   6  -2 -15 2227.46 180.333   4
   6   2 -15 2603.12 211.985   4
   6   2 -14 21.2734 77.8059   4
   6  -2 -14 56.2969 65.9203   4
   6  -2 -13 1073.81 123.557   4
   6   2 -13 849.711 122.803   4
   6   2 -12 1032.27 127.190   4
   6  -2 -12 972.664 116.050   4
   6  -2 -11 7597.83 292.131   4
   6   2 -11 7025.33 308.432   4
   6   2 -10 106.849 75.2018   4
   6  -2 -10 139.313 59.5183   4
   6   2  -9 1142.10 117.533   4
   6   2  -9 1075.73 51.8107   6
   6  -2  -9 1406.55 115.941   4
   6   2  -8 4183.68 207.224   4
   6  -2  -8 4201.18 191.274   4
   6   2  -7 578.065 81.8563   4
   6  -2  -7 496.960 71.5024   6
   6  -2  -7 585.780 79.1984   4
   6  -2  -6 11268.7 324.606   6
   6  -2  -6 11321.3 328.789   4
   6   2  -6 11378.9 344.011   4
   6  -2  -5 8603.14 275.065   6
  -6   2   5 8795.55 279.353   5
   6   2  -5 8632.34 278.848   4
   6  -2  -4 76.9723 54.0589   6
  -6   2   4 9.84942 43.1703   5
   6   2  -4 45.0012 41.7389   4
  -6  -2   3 8196.11 178.969   2
   6   2  -3 8760.28 263.239   4
  -6   2   3 8879.54 280.819   5
  -6  -2   2 33738.8 621.196   2
  -6  -2   2 34163.6 710.953   5
  -6   2   2 33118.1 725.362   5
  -6   2   2 33251.8 634.373   3
  -6  -2   1 2373.57 100.952   2
  -6  -2   1 2449.24 133.065   5
  -6  -2   1 2229.95 102.062   3
  -6   2   1 2732.09 96.5185   3
  -6   2   1 2672.01 152.248   5
  -6  -2   0 24102.8 508.348   2
  -6   2   0 24676.6 585.017   5
  -6  -2   0 23884.1 483.205   3
  -6  -2   0 24513.6 572.330   1
  -6  -2   0 23600.4 548.885   5
  -6  -2  -1 3951.70 157.280   2
  -6  -2  -1 3819.86 174.525   5
   6  -2   1 3411.19 102.833   3
  -6  -2  -1 3479.50 182.355   1
   6   2   2 1492.95 82.4222   3
  -6  -2  -2 1596.42 114.437   5
   6  -2   2 1527.49 67.4070   3
  -6  -2  -2 1553.02 106.066   2
  -6  -2  -2 1575.30 123.567   1
  -6  -2  -3 2278.99 138.350   2
  -6   2  -3 2598.31 133.722   1
  -6  -2  -3 2108.87 150.780   1
  -6  -2  -4 2329.76 150.037   2
  -6   2  -4 2146.25 126.835   1
  -6  -2  -4 2605.52 166.600   1
  -6  -2  -5 14637.8 449.390   1
  -6  -2  -5 14555.8 434.536   2
  -6   2  -5 14251.6 381.286   1
  -6   2  -6 1616.12 111.025   1
  -6  -2  -6 1636.12 149.104   1
  -6  -2  -6 1514.96 135.395   2
  -6  -2  -7 12.0410 68.2933   2
  -6  -2  -7-95.5601 60.0181   1
  -6   2  -8 1277.81 146.456   2
  -6   2  -8 1068.76 101.563   1
  -6  -2  -8 882.611 125.713   1
  -6  -2  -9 3361.67 222.821   1
  -6   2  -9 3215.24 174.221   1
  -6   2  -9 3539.29 239.582   2
  -6  -2 -10 384.910 92.5569   1
  -6   2 -10 616.302 124.697   2
  -6   2 -10 555.952 78.8617   1
  -6  -2 -11 243.457 71.3204   4
  -6  -2 -11 391.518 100.483   1
  -6   2 -11 393.501 106.836   2
  -6   2 -12 86.8998 85.6146   4
  -6   2 -12-46.4561 96.7928   2
  -6  -2 -12 84.9956 77.8385   4
  -6  -2 -13 84.4910 94.1234   7
  -6  -2 -13 87.4734 73.0878   4
  -6   2 -13 73.6214 105.110   4
  -6   2 -13-142.872 104.598   2
  -6  -2 -14 45.3035 92.6647   7
  -6   2 -14 128.753 117.917   4
  -6   2 -14-65.7338 93.3933   2
  -6  -2 -15 1672.36 202.900   7
  -6   2 -15 1444.21 202.240   2
  -6   2 -15 2046.07 236.831   4
  -6  -2 -16 131.994 110.616   7
  -6   2 -16 354.462 138.289   2
  -6   2 -16 223.676 121.264   4
  -6   2 -17 823.605 168.714   4
  -6  -2 -17 794.850 169.270   7
   6   3 -21 1237.48 199.455   4
   6  -3 -20-30.5722 84.0239   4
   6   3 -20-37.5995 104.494   4
   6  -3 -19 389.795 101.389   4
   6   3 -19 689.125 149.404   4
   6  -3 -18 1466.87 163.719   4
   6   3 -18 1604.67 195.085   4
   6  -3 -17 69.6025 73.1818   4
   6   3 -17-14.1990 101.272   4
   6  -3 -16 688.344 110.614   4
   6   3 -16 603.014 124.747   4
   6  -3 -15 3202.82 208.871   4
   6   3 -15 3682.70 258.667   4
   6   3 -14 10.0119 74.6156   4
   6  -3 -14-17.2783 60.6095   4
   6   3 -13 1568.85 167.062   4
   6  -3 -13 1608.67 138.717   4
   6   3 -12 660.837 114.428   4
   6  -3 -12 758.672 99.3878   4
   6  -3 -11 2421.68 160.941   4
   6   3 -11 2441.34 192.180   4
   6   3 -10 436.461 94.4932   4
  -6  -3  10 629.431 48.9582   7
   6  -3 -10 716.274 89.4088   4
   6  -3  -9 7767.28 265.607   4
   6   3  -9 7691.95 299.273   4
   6   3  -8 54.8194 59.4369   4
   6  -3  -8 4.72946 48.5901   4
   6   3  -7 16011.4 450.252   4
   6  -3  -6 1435.18 114.103   6
  -6   3   6 1542.48 112.320   5
   6   3  -6 1368.57 113.577   4
   6  -3  -5 1338.00 108.354   6
   6   3  -5 1384.99 111.359   4
  -6   3   5 1323.34 102.418   5
  -6   3   4 3615.21 172.890   5
   6  -3  -4 3448.20 172.046   6
   6   3  -4 3448.01 161.871   4
  -6   3   3 8057.33 274.565   5
   6  -3  -3 8287.60 280.369   6
   6   3  -3 8354.05 261.250   4
  -6   3   2 16029.0 429.979   5
   6  -3  -2 16362.5 424.134   6
   6   3  -2 15541.9 388.111   4
  -6  -3   2 15322.0 389.405   3
  -6   3   1 1775.46 127.654   5
  -6  -3   1 1683.26 107.151   5
  -6  -3   1 1928.81 134.883   1
  -6  -3   1 1616.47 101.250   3
  -6  -3   0 11067.1 313.459   5
   6  -3   0 10681.3 269.002   3
  -6  -3   0 11057.5 294.385   3
  -6  -3   0 11055.6 349.735   1
  -6  -3  -1 511.291 68.5773   5
  -6  -3  -1 334.479 78.7939   1
  -6  -3  -1 308.255 47.2438   3
   6  -3   1 452.734 48.8887   3
  -6  -3  -2 125.597 47.4485   5
  -6  -3  -2 127.693 63.0856   1
   6  -3   2 205.445 42.9242   3
   6  -3   3 3163.87 132.214   3
  -6  -3  -3 2957.81 183.944   1
  -6  -3  -4 407.978 86.1813   1
  -6   3  -4 434.058 59.8441   1
  -6  -3  -5 13062.9 444.642   1
  -6   3  -5 13632.3 348.861   1
  -6   3  -6 1228.23 87.8695   1
  -6  -3  -6 1077.28 133.198   1
  -6  -3  -7 177.000 87.4722   1
  -6   3  -7 238.493 50.6469   1
  -6  -3  -8 2054.36 175.152   1
  -6   3  -8 1813.59 112.944   1
  -6  -3  -9 4830.59 279.229   1
  -6   3 -10 13690.3 514.656   2
  -6  -3 -10 14107.0 514.069   1
  -6  -3 -10 13911.3 444.688   4
  -6   3 -11 256.394 103.738   2
  -6  -3 -11 254.183 79.4275   4
  -6  -3 -11 292.545 101.189   1
  -6   3 -12 168.404 94.9246   2
  -6  -3 -12 178.486 96.3995   7
  -6   3 -12 162.642 104.873   4
  -6  -3 -13 1703.04 200.359   7
  -6   3 -13 1701.86 203.211   4
  -6   3 -13 1958.42 214.113   2
  -6  -3 -14 1276.83 182.748   7
  -6   3 -14 1504.54 203.183   2
  -6  -3 -15 71.6801 113.836   7
  -6   3 -15 165.380 110.131   2
  -6   3 -15-19.3117 106.367   4
  -6   3 -16-79.4963 103.322   4
  -6   3 -16-52.8068 106.506   2
   6   4 -20-131.421 118.459   4
   6   4 -19 2061.34 233.485   4
   6   4 -18-5.65737 103.731   4
   6  -4 -17 2129.86 185.100   4
   6   4 -17 2372.35 230.052   4
   6   4 -16 691.891 149.884   4
   6  -4 -16 852.379 118.848   4
   6   4 -15-72.4308 102.003   4
   6  -4 -15-23.7133 69.7444   4
   6  -4 -14 2305.59 165.421   4
   6   4 -14 2658.08 223.159   4
   6  -4 -13 21279.3 565.445   4
   6   4 -13 20159.9 639.173   4
   6  -4 -12 3151.90 182.575   4
   6   4 -12 3113.02 222.263   4
   6   4 -11 99.5348 80.8524   4
   6  -4 -11-11.3719 50.4534   4
   6  -4 -10 2767.83 161.698   4
   6   4 -10 2518.88 184.247   4
   6   4  -9 16961.2 481.533   4
   6  -4  -9 17289.2 427.012   4
   6   4  -8 186.189 76.2192   4
  -6   4   8 18.3234 43.9082   5
  -6   4   7 5526.60 222.194   5
   6   4  -7 5553.24 242.109   4
  -6   4   6 1955.11 127.411   5
   6   4  -6 1726.77 129.493   4
   6   4  -5 644.459 78.9088   4
   6  -4  -5 600.316 86.7648   6
  -6   4   5 721.444 81.9188   5
   6  -4  -4 4123.14 205.628   6
  -6   4   4 4283.12 195.037   5
   6   4  -4 4748.86 193.334   4
   6   4  -3 21.9877 36.5542   4
   6   4  -3 20.8833 16.1950   2
  -6   4   3-15.4150 51.1462   5
   6  -4  -3 20.5113 53.5667   6
  -6  -4   3 51.8807 58.7815   1
  -6  -4   2 277.569 59.5473   3
  -6  -4   2 473.371 84.6204   1
  -6   4   2 342.882 77.9648   5
   6   4  -2 335.554 36.5982   2
   6  -4  -2 367.018 77.6282   6
   6   4  -2 481.117 62.0921   4
   6  -4  -1 6712.05 263.031   6
  -6  -4   1 6921.78 232.675   5
  -6  -4   1 7059.75 273.376   1
  -6  -4   1 7082.56 249.231   3
  -6  -4   0 2135.08 120.966   5
   6  -4   0 2416.42 155.121   6
   6  -4   0 2105.23 116.235   3
  -6  -4   0 1951.29 123.614   3
  -6  -4   0 2209.00 152.310   1
   6  -4   1 2148.40 148.603   6
  -6  -4  -1 1960.26 116.043   5
  -6  -4  -1 1918.99 120.942   3
   6  -4   1 2179.96 116.880   3
  -6  -4  -1 2048.79 155.052   1
  -6  -4  -2 383.431 79.6772   1
  -6  -4  -2 583.365 68.7115   5
   6  -4   2 628.033 66.3783   3
  -6  -4  -3 4581.49 245.531   1
   6  -4   3 5197.21 196.062   3
  -6  -4  -4 1513.35 145.409   1
  -6   4  -4 1783.52 96.6976   1
   6  -4   4 1452.28 106.604   3
  -6  -4  -5 75.6604 85.0753   1
  -6   4  -5 160.351 42.9613   1
  -6   4  -6 4203.09 155.863   1
  -6  -4  -6 4672.76 256.155   1
  -6  -4  -7 2460.34 202.423   1
  -6  -4  -8 422.376 100.155   1
  -6  -4  -9-99.6274 80.2998   1
  -6  -4 -10 1166.39 163.034   7
  -6  -4 -10 1044.46 146.396   1
  -6  -4 -11 214.456 112.091   7
  -6   4 -11 242.063 111.566   2
  -6  -4 -11 144.864 82.5020   1
  -6  -4 -12 24.4342 99.9427   7
  -6   4 -12 135.871 102.631   2
  -6   4 -12-181.509 109.320   4
  -6  -4 -13 143.835 113.793   7
  -6   4 -13 76.2405 94.1535   2
  -6   4 -13-18.5525 106.485   4
  -6  -4 -14 216.106 118.263   7
  -6   4 -14-31.9878 97.2662   2
  -6   4 -14-83.3229 113.510   4
  -6   4 -15 4886.53 349.289   2
  -6  -4 -15 4761.89 350.760   7
  -6   4 -15 5353.00 378.098   4
   6   5 -20 63.4261 120.119   4
   6   5 -19 261.107 139.022   4
   6   5 -18 4666.33 339.755   4
   6   5 -17 61.3712 95.5088   4
   6   5 -16 319.839 112.087   4
   6   5 -15 2001.72 200.327   4
   6  -5 -15 2257.37 164.466   4
   6  -5 -14 5965.51 263.656   4
   6   5 -14 5948.29 333.859   4
   6  -5 -13 4747.52 227.071   4
   6   5 -13 4208.05 273.514   4
   6   5 -12 1.73180 77.9673   4
   6  -5 -12-23.0847 61.2670   4
   6   5 -11 947.510 136.827   4
  -6   5  10 4494.08 204.219   5
   6   5 -10 4030.93 239.840   4
   6   5  -9 367.471 89.2253   4
   6   5  -9 201.272 27.8444   2
  -6   5   9 215.797 59.8724   5
   6   5  -8 4422.43 119.117   2
  -6   5   8 5728.75 221.610   5
   6   5  -8 5363.75 251.147   4
   6   5  -7 1246.64 44.4276   2
  -6  -5   7 1173.60 52.1175   7
  -6   5   7 1115.94 98.6446   5
   6   5  -7 1446.59 130.095   4
  -6   5   6 13551.2 384.033   5
   6   5  -6 13200.3 403.914   4
   6   5  -5 1020.72 101.119   4
  -6   5   5 1037.38 99.5663   5
  -6  -5   5 1183.77 112.013   1
  -6   5   4 5472.92 226.484   5
  -6  -5   4 5218.27 229.600   1
   6   5  -4 5211.01 211.560   4
   6   5  -3 4843.54 143.731   2
   6  -5  -3 4786.51 235.556   6
  -6   5   3 5031.91 218.829   5
  -6  -5   3 4673.69 227.690   3
   6   5  -3 4677.29 191.259   4
  -6  -5   3 4841.99 224.954   1
   6  -5  -2 7003.68 288.560   6
  -6  -5   2 7499.57 284.201   3
   6   5  -2 7202.46 236.518   4
  -6  -5   2 7796.70 291.749   1
  -6  -5   1 10414.6 298.126   5
   6  -5  -1 10718.4 325.468   3
   6  -5  -1 9412.99 344.899   6
  -6  -5   1 10415.7 340.905   3
  -6  -5   1 9712.70 349.470   1
   6  -5   0 2763.13 172.866   6
  -6  -5   0 2948.87 138.219   5
   6  -5   0 2696.03 148.927   3
  -6  -5   0 2628.37 162.071   3
  -6  -5   0 2807.33 177.537   1
  -6  -5  -1 208.355 67.8170   1
   6  -5   1 606.548 92.8260   6
  -6  -5  -1 355.126 55.9742   5
  -6  -5  -1 300.229 69.2980   3
   6  -5   1 443.731 72.1384   3
  -6  -5  -2 4846.73 249.445   1
  -6  -5  -2 4884.68 180.908   5
   6  -5   2 4540.43 201.850   3
   6  -5   2 4833.18 233.769   6
   6  -5   3 1463.82 141.954   6
  -6  -5  -3 1225.46 140.915   1
   6  -5   3 1341.16 111.547   3
  -6  -5  -4 4675.09 260.668   1
   6  -5   4 4930.43 237.238   6
  -6   5  -4 4627.28 153.804   1
   6  -5   4 4714.23 211.195   3
   6  -5   5 244.944 76.1738   3
   6  -5   5 294.505 91.1112   6
  -6  -5  -5 332.216 96.0808   1
  -6  -5  -6 3502.39 243.121   1
   6  -5   6 4122.31 208.859   3
  -6  -5  -7 2385.67 197.169   7
  -6  -5  -7 2277.27 194.257   1
  -6  -5  -8 123.855 92.1169   7
  -6  -5  -8 38.9669 85.3442   1
  -6  -5  -9 1489.35 170.972   7
  -6  -5  -9 1341.18 168.207   1
  -6  -5 -10 241.762 110.142   7
  -6  -5 -10-37.6190 87.4301   1
  -6  -5 -11-38.5700 90.5922   7
  -6  -5 -11 16.1088 94.3774   1
  -6   5 -12 640.816 138.436   2
  -6  -5 -12 307.196 116.386   7
  -6   5 -12 406.289 139.185   4
  -6  -5 -13 1974.78 227.430   7
  -6   5 -13 1921.94 216.696   2
  -6   5 -13 1999.18 232.300   4
  -6  -5 -14 211.823 128.312   7
  -6   5 -14 265.869 121.799   2
  -6   5 -14 130.231 119.144   4
  -6  -5 -15 829.990 170.269   7
  -6   5 -15 778.982 173.946   4
  -6   5 -15 1016.75 186.529   2
   6   6 -19 773.015 165.730   4
   6   6 -18 1093.06 183.035   4
   6   6 -17 2686.81 254.578   4
   6   6 -16 879.220 157.298   4
   6   6 -15 68.4310 106.897   4
   6   6 -14 297.381 105.766   4
   6   6 -13 697.815 126.120   4
   6   6 -12 586.992 123.017   4
  -6   6  12 494.055 78.3385   5
   6   6 -11 45.7572 80.2056   4
  -6   6  11 53.2879 49.3571   5
   6   6 -10 55.5504 73.7257   4
  -6   6  10-1.41320 48.5883   5
   6   6  -9 592.527 105.048   4
  -6   6   9 599.977 80.4234   5
  -6   6   8 5956.82 236.513   5
  -6  -6   8 6175.46 240.355   1
   6   6  -8 6034.90 278.254   4
   6   6  -7 48.3095 62.9543   4
  -6  -6   7 47.5406 53.0896   1
  -6   6   7 177.308 58.5329   5
   6   6  -6 1236.96 120.414   4
  -6  -6   6 1190.78 65.9103   7
  -6   6   6 1269.70 108.834   5
  -6  -6   6 1348.62 120.010   1
  -6  -6   5 8639.19 233.436   7
  -6   6   5 7910.73 286.732   5
  -6  -6   5 8726.26 308.676   1
   6   6  -5 8853.54 304.003   4
   6   6  -4 14.0219 45.0429   4
  -6  -6   4 115.864 85.8680   3
  -6  -6   4 37.1419 36.5134   7
  -6  -6   4-11.0291 54.8110   1
  -6  -6   3-18.0246 65.4603   3
  -6  -6   3 51.8030 39.7374   7
  -6  -6   3 45.3226 61.6150   1
   6   6  -3 76.1833 44.7641   4
   6  -6  -2 4145.35 230.743   6
  -6  -6   2 4022.07 178.486   7
  -6  -6   2 4037.90 223.112   3
   6   6  -2 4295.03 176.483   4
  -6  -6   2 4516.17 224.145   1
  -6  -6   1 5407.19 223.213   7
   6  -6  -1 5492.74 265.568   6
  -6  -6   1 5946.19 208.356   5
   6  -6  -1 5807.29 248.457   3
  -6  -6   1 5381.95 261.133   3
   6   6  -1 5778.66 196.874   4
  -6  -6   1 5976.92 267.842   1
  -6  -6   0 3244.50 202.770   1
  -6  -6   0 3330.91 180.345   7
   6  -6   0 3430.68 210.235   6
  -6  -6   0 3434.17 148.968   5
   6  -6   0 3204.60 183.532   3
  -6  -6   0 3494.30 202.298   3
  -6  -6  -1 359.248 78.6138   7
  -6  -6  -1 198.036 69.5432   1
   6  -6   1 403.528 85.6743   6
  -6  -6  -1 439.201 58.9640   5
  -6  -6  -1 361.492 82.2150   3
   6  -6   1 455.561 80.5046   3
  -6  -6  -2 618.636 90.8611   7
   6  -6   2 705.540 113.358   6
  -6  -6  -2 748.028 68.4618   5
  -6  -6  -2 627.802 109.763   1
  -6  -6  -2 656.871 102.834   3
   6  -6   2 775.686 97.4548   3
  -6  -6  -3 803.718 108.787   7
   6  -6   3 877.084 109.839   6
  -6  -6  -3 836.624 122.828   1
   6  -6   3 526.453 82.5409   3
  -6  -6  -4 3779.38 240.656   1
  -6  -6  -4 3694.01 225.520   7
   6  -6   4 3805.76 206.199   3
   6  -6   4 4079.68 231.216   6
   6  -6   5 425.010 85.8719   3
  -6  -6  -5 727.003 123.797   1
  -6  -6  -5 694.514 118.173   7
   6  -6   5 641.087 104.016   6
   6  -6   6 373.529 88.1059   3
  -6  -6  -6 242.232 84.5675   7
   6  -6   6 221.334 77.9592   6
  -6  -6  -6 249.570 99.5028   1
  -6  -6  -7 1924.55 188.378   7
  -6  -6  -7 2162.82 203.481   1
   6  -6   7 2008.09 169.760   6
   6  -6   7 2036.78 164.688   3
  -6  -6  -8 294.715 93.8278   1
   6  -6   8 238.192 85.1588   6
  -6  -6  -8 240.143 98.5811   7
  -6  -6  -9-68.6274 103.140   1
  -6  -6  -9 13.9940 79.5763   7
   6  -6   9 57.3460 70.3480   6
  -6  -6 -10 385.177 120.875   7
  -6  -6 -10 215.709 104.940   1
   6  -6  10 295.580 89.8159   6
  -6  -6 -11 96.2094 94.1715   7
  -6   6 -11 14.6905 94.0686   4
  -6  -6 -12 24.8235 107.261   7
  -6   6 -12 390.315 152.431   4
  -6  -6 -13 1506.69 198.706   7
  -6   6 -13 1309.48 189.879   2
  -6   6 -13 1907.59 233.058   4
  -6  -6 -14 35.7717 106.891   7
  -6   6 -14-100.175 103.569   2
  -6   6 -14 163.327 136.570   4
   6   7 -18 122.402 111.874   4
   6   7 -17 297.882 118.634   4
   6   7 -16 4292.42 319.241   4
   6   7 -15 653.845 141.900   4
   6   7 -14 174.483 106.902   4
   6   7 -13 98.0996 90.0158   4
   6   7 -12 276.644 100.983   4
   6   7 -11 403.893 107.143   4
   6   7 -10 1032.92 132.750   4
   6   7  -9 617.939 111.185   4
  -6  -7   9 687.939 87.7311   1
  -6   7   8 4723.08 205.651   5
  -6  -7   8 4595.78 212.681   1
   6   7  -8 4541.52 247.011   4
  -6   7   7 2520.25 146.952   5
  -6  -7   7 2267.31 151.690   1
   6   7  -7 2165.65 168.017   4
   6   7  -6 985.019 112.863   4
  -6  -7   6 1200.00 115.172   1
  -6  -7   5 4840.04 271.158   3
   6   7  -5 4337.71 214.526   4
  -6  -7   5 4586.37 223.833   1
   6   7  -4 600.546 82.9472   4
  -6  -7   4 435.687 84.8086   1
  -6  -7   4 528.137 106.203   3
  -6  -7   4 483.775 61.8395   7
  -6  -7   3 355.513 99.3472   3
  -6  -7   3 253.992 73.1402   1
  -6  -7   3 330.924 62.2325   7
   6   7  -3 370.663 66.4848   4
  -6  -7   2 345.960 81.9372   1
  -6  -7   2 389.623 67.7737   7
   6   7  -2 451.418 65.4176   4
  -6  -7   2 297.934 89.9716   3
  -6  -7   1 670.263 89.3926   7
  -6  -7   1 772.624 109.547   1
  -6  -7   1 774.516 76.6335   5
   6   7  -1 841.546 73.7105   4
   6  -7  -1 808.895 107.370   3
  -6  -7   1 679.340 106.571   3
  -6  -7   0 3230.20 207.689   1
  -6  -7   0 3004.81 179.888   7
  -6  -7   0 3159.41 139.251   5
   6  -7   0 3354.51 201.603   3
  -6  -7   0 3144.54 207.811   3
   6  -7   1 34.8349 63.9894   3
  -6  -7  -1-19.2153 53.2367   7
   6  -7   1-122.938 90.6185   6
  -6  -7  -1 91.9577 73.9667   1
  -6  -7  -1-43.6492 70.7421   3
   6  -7   2 917.092 117.119   6
  -6  -7  -2 905.321 116.341   7
  -6  -7  -2 1099.23 129.043   3
  -6  -7  -2 1216.48 142.907   1
   6  -7   2 1180.01 126.190   3
  -6  -7  -3 2036.12 183.794   1
  -6  -7  -3 2102.97 170.855   7
   6  -7   3 2104.98 171.090   6
   6  -7   3 2042.83 162.822   3
  -6  -7  -4 377.012 92.7455   7
  -6  -7  -4 300.699 96.6491   1
   6  -7   4 364.594 97.3276   6
   6  -7   4 473.430 93.5583   3
   6  -7   5 38.1075 61.9203   3
  -6  -7  -5 41.1494 74.0869   7
   6  -7   5-100.974 77.4281   6
  -6  -7  -5-37.7145 88.6042   1
   6  -7   6 15.3092 66.6171   3
  -6  -7  -6-15.9332 76.8299   7
   6  -7   6 170.268 73.7916   6
  -6  -7  -6 15.0463 82.8189   1
  -6  -7  -7 2396.45 211.372   7
  -6  -7  -7 2112.75 210.022   1
   6  -7   7 2578.37 197.824   6
   6  -7   7 2085.34 176.947   3
   6  -7   8 83.2083 78.6569   3
  -6  -7  -8 186.409 107.993   7
   6  -7   8 38.8352 68.3050   6
  -6  -7  -8-8.04718 81.4706   1
   6  -7   9 505.801 115.505   3
  -6  -7  -9 450.986 121.950   7
   6  -7   9 655.061 115.124   6
  -6  -7  -9 587.690 139.716   1
  -6  -7 -10 477.756 139.573   7
  -6   7 -10 337.359 132.627   4
  -6  -7 -10 346.992 123.878   1
  -6  -7 -11 20.2359 101.185   7
  -6   7 -11-18.7035 105.820   4
  -6  -7 -12 238.731 125.071   7
  -6   7 -12 250.121 131.980   4
  -6  -7 -13 116.096 112.390   7
  -6   7 -13 154.868 121.186   4
   6   8 -17 590.002 161.134   4
   6   8 -16 330.316 146.528   4
   6   8 -15 995.667 168.109   4
   6   8 -14 948.220 154.836   4
   6   8 -13 2374.02 224.311   4
   6   8 -12 104.573 86.7485   4
   6   8 -11 664.155 122.950   4
   6   8 -10 1669.59 170.149   4
   6   8  -9 1364.80 152.769   4
   6   8  -8 29855.8 768.842   4
  -6  -8   8 28725.1 690.065   1
  -6  -8   7 108.164 53.8271   1
   6   8  -7 6.35957 59.7079   4
  -6  -8   7 193.771 115.465   3
   6   8  -6-23.0091 53.6957   4
  -6  -8   6 105.921 104.217   3
  -6  -8   6 51.8593 50.1662   1
  -6  -8   5 3760.69 209.283   1
  -6  -8   5 3810.04 255.850   3
   6   8  -5 3699.36 196.648   4
  -6  -8   4 9215.66 350.066   1
  -6  -8   4 8919.53 396.459   3
   6   8  -4 9232.03 313.500   4
  -6  -8   3 1235.61 149.577   3
  -6  -8   3 1491.24 139.589   1
   6   8  -3 1428.01 110.769   4
  -6  -8   2 156.143 56.4126   7
  -6  -8   2 229.863 78.0907   1
  -6  -8   2 190.371 79.4714   3
  -6  -8   1 6727.14 309.912   1
  -6  -8   1 6704.77 274.235   7
   6  -8  -1 5961.05 294.411   3
  -6  -8   1 5993.47 309.799   3
  -6  -8   0 910.262 108.632   7
   6  -8   0 752.376 108.155   3
  -6  -8   0 907.819 122.747   1
  -6  -8   0 891.944 129.885   3
  -6  -8  -1 199.544 85.0590   1
  -6  -8  -1 136.795 66.8478   7
  -6  -8  -1 222.626 91.0760   3
   6  -8   1 118.836 73.4303   3
  -6  -8  -2 1353.53 156.392   1
  -6  -8  -2 1502.83 149.711   7
  -6  -8  -2 1150.36 142.032   3
   6  -8   2 1622.87 157.921   3
  -6  -8  -3 1874.51 191.002   1
  -6  -8  -3 2135.93 182.032   7
   6  -8   3 1922.56 170.997   3
  -6  -8  -4 5769.24 325.562   1
  -6  -8  -4 6133.68 312.393   7
   6  -8   4 5228.75 290.924   6
   6  -8   4 5590.91 288.264   3
  -6  -8  -5 1532.12 169.486   7
   6  -8   5 1441.43 155.303   6
   6  -8   5 1882.67 168.769   3
  -6  -8  -5 1314.03 170.330   1
   6  -8   6 81.6659 82.4429   3
  -6  -8  -6-69.9784 89.7510   7
  -6  -8  -6-34.4270 83.8275   1
   6  -8   6-17.0552 72.1184   6
   6  -8   7 307.663 95.7351   3
  -6  -8  -7 432.285 123.774   7
   6  -8   7 429.930 99.6623   6
  -6  -8  -7 432.411 113.554   1
  -6  -8  -8 1162.76 183.309   1
   6  -8   8 835.608 132.364   3
  -6  -8  -8 1069.70 168.437   7
   6  -8   8 988.972 138.455   6
  -6  -8  -9 308.266 117.321   7
  -6   8  -9 235.014 128.969   4
  -6  -8  -9 265.895 115.439   1
  -6  -8 -10-8.68727 96.8914   7
  -6   8 -10 141.320 116.908   4
  -6  -8 -11-117.935 114.156   7
  -6   8 -11 60.9796 125.122   4
  -6  -8 -12 395.030 146.957   7
  -6   8 -12 117.555 117.426   4
   6   9 -16 430.783 134.770   4
   6   9 -15 645.803 150.517   4
   6   9 -14 1319.42 194.328   4
   6   9 -13 1001.10 162.048   4
   6   9 -12 1648.64 190.376   4
   6   9 -11 151.820 93.8177   4
   6   9 -10 1891.06 187.435   4
   6   9  -9 1840.07 169.865   4
   6   9  -8 62.7102 62.8245   4
  -6  -9   8 149.332 108.611   3
  -6  -9   7 2072.41 219.453   3
   6   9  -7 2246.93 181.266   4
  -6  -9   6 200.104 101.856   3
   6   9  -6 256.878 81.7144   4
  -6  -9   6 260.411 73.3885   1
  -6  -9   5 3008.01 198.101   1
  -6  -9   5 3194.75 252.278   3
  -6  -9   4 3123.18 201.328   1
  -6  -9   4 2721.24 234.424   3
  -6  -9   3 39.1588 67.3198   1
  -6  -9   3 1.48356 89.6819   3
  -6  -9   2 948.854 145.283   3
  -6  -9   2 848.548 117.408   1
  -6  -9   1 1268.33 145.443   1
   6  -9  -1 1366.05 157.830   3
  -6  -9   1 971.066 146.262   3
  -6  -9   0 1915.52 182.043   1
  -6  -9   0 1847.39 159.683   7
   6  -9   0 1555.97 167.820   3
  -6  -9   0 1764.12 184.947   3
  -6  -9  -1 2372.29 200.164   1
  -6  -9  -1 2137.54 180.357   7
  -6  -9  -1 1973.66 194.267   3
   6  -9   1 2708.88 207.805   3
  -6  -9  -2 3664.21 257.034   1
  -6  -9  -2 3800.23 244.156   7
   6  -9   2 3739.97 246.805   3
  -6  -9  -3 773.819 127.966   7
   6  -9   3 562.024 111.766   3
  -6  -9  -3 916.786 141.995   1
  -6  -9  -4 2543.80 211.360   7
  -6  -9  -4 2350.30 222.749   1
   6  -9   4 2585.51 205.667   3
  -6  -9  -5 1045.44 150.892   7
  -6  -9  -5 1079.05 163.073   1
   6  -9   5 724.558 129.394   3
  -6  -9  -6 100.879 89.1165   7
  -6  -9  -6 149.550 98.2799   1
   6  -9   6 109.703 82.9482   3
  -6  -9  -7 959.963 162.406   7
  -6  -9  -7 847.829 152.152   1
   6  -9   7 1150.13 156.242   3
  -6   9  -8 1395.76 190.689   4
  -6  -9  -8 1265.96 181.430   7
  -6  -9  -9 839.266 165.252   7
  -6   9  -9 996.447 175.432   4
  -6  -9 -10 565.592 159.816   7
  -6   9 -10-70.4119 107.628   4
  -6   9 -11 1361.00 212.924   4
   6  10 -15 107.946 99.5314   4
   6  10 -14-21.7181 92.5565   4
   6  10 -13 485.736 134.650   4
   6  10 -12 1328.42 178.936   4
   6  10 -11 334.608 95.0590   4
  -6 -10  11 320.841 131.429   3
  -6 -10  10 773.011 175.863   3
   6  10 -10 715.018 128.030   4
  -6 -10   9 736.363 168.564   3
   6  10  -9 727.104 126.367   4
  -6 -10   8 602.181 151.600   3
  -6 -10   7 1782.37 209.993   3
  -6 -10   6 842.187 152.025   3
  -6 -10   5 207.723 118.308   3
  -6 -10   4 980.043 124.283   1
  -6 -10   4 816.734 151.064   3
  -6 -10   3 130.987 81.6408   1
  -6 -10   3-58.3819 99.5052   3
  -6 -10   2 286.742 88.3781   1
  -6 -10   2 223.530 106.001   3
  -6 -10   1 362.008 103.985   1
  -6 -10   1 356.084 114.097   3
   6 -10   0 36.7485 77.0606   3
  -6 -10   0 187.039 88.6676   1
  -6 -10   0 155.558 81.4401   3
  -6 -10  -1 509.729 115.675   1
  -6 -10  -1 431.385 116.772   3
   6 -10   1 616.422 124.505   3
  -6 -10  -2 596.212 124.682   1
   6 -10   2 1072.24 149.085   3
  -6 -10  -3 1443.44 180.763   1
   6 -10   3 1222.09 164.802   3
  -6 -10  -4 1923.38 213.426   1
   6 -10   4 2122.73 211.334   3
  -6 -10  -5 3126.43 258.680   1
   6 -10   5 3043.80 243.647   3
  -6 -10  -6 189.700 107.387   1
   6 -10   6 129.265 86.9594   3
  -6  10  -7 721.635 159.422   4
   6 -10   7 992.978 160.316   3
  -6  10  -8 177.131 122.415   4
  -6  10  -9 40.7280 122.741   4
   6  11 -14 44.2818 104.179   4
  -6 -11  11 215.772 145.690   3
  -6 -11  10 241.644 141.316   3
  -6 -11   9 624.921 163.666   3
  -6 -11   8 300.323 149.271   3
  -6 -11   7 5315.06 372.362   3
  -6 -11   6 2018.25 236.070   3
  -6 -11   5 3377.52 290.282   3
  -6 -11   4 9201.70 468.763   3
  -6 -11   3 8796.17 453.710   3
  -6 -11   2 88.3360 82.6017   1
  -6 -11   2 71.9195 101.687   3
  -6 -11   1 2947.00 231.994   1
  -6 -11   1 2923.38 257.390   3
  -6 -11   0 4263.54 285.407   1
   6 -11   0 4611.64 309.761   3
  -6 -11   0 4624.06 317.812   3
  -6 -11  -1 1386.89 171.647   1
  -6 -11  -1 1287.23 177.662   3
   6 -11   1 1476.74 179.712   3
   6 -11   2 498.707 126.689   3
  -6 -11  -2 339.005 105.098   1
  -6 -11  -3 1123.60 173.563   1
   6 -11   3 1485.64 183.658   3
  -6  11  -4 920.832 155.807   4
  -6 -11  -4 982.292 168.392   1
   6 -11   4 906.595 157.977   3
  -6  11  -5 4056.44 303.472   4
   6 -11   5 4225.41 303.406   3
  -6  11  -6 186.690 113.463   4
   6 -11   6 331.392 112.851   3
  -6  11  -7 474.739 136.052   4
  -6  11  -8 2763.37 274.337   4
  -6 -12   8 1093.34 210.820   3
  -6 -12   7 506.050 158.029   3
  -6 -12   6 107.454 112.688   3
  -6 -12   5 3091.35 288.970   3
  -6 -12   4 1080.16 190.194   3
  -6 -12   3 947.837 168.509   3
  -6 -12   2 988.188 171.391   3
  -6 -12   1 68.9746 92.2972   3
  -6 -12   0-68.7464 110.629   3
  -6 -12   0-44.2493 90.3284   1
   6 -12   1 712.651 140.027   3
   6 -12   2 243.806 114.952   3
   6 -12   3 6712.88 394.251   3
   6 -12   4-63.7064 105.738   3
   6 -12   5 568.420 143.294   3
   6 -13   2 430.011 133.348   3
   7   0 -22-30.5504 100.943   4
   7   0 -21 6707.16 394.142   4
   7   0 -20 12.6499 89.5591   4
   7   0 -19 5969.97 350.674   4
   7   0 -18 58.7809 100.151   4
   7   0 -17 2867.25 232.725   4
   7   0 -16 21.3646 81.0010   4
   7   0 -15 4809.84 277.054   4
   7   0 -14 43.4908 71.3597   4
   7   0 -13 20657.4 603.133   4
   7   0 -12-32.2236 62.4333   4
   7   0 -11 29102.0 726.388   4
   7   0 -10 4.57986 59.0782   4
   7   0  -9 56708.8 1074.82   6
   7   0  -9 57053.0 1174.75   4
   7   0  -8 105.675 44.0814   6
   7   0  -8-45.7698 60.6808   4
   7   0  -7 41173.7 880.005   4
   7   0  -6 105.120 61.4541   4
   7   0  -5 4283.38 192.803   4
  -7   0   4-18.5057 55.9112   5
  -7   0   3 100850. 1860.17   5
  -7   0   2-54.9795 59.8321   5
  -7   0   1 39737.7 851.066   5
  -7   0   0 63.3955 58.9400   5
  -7   0  -1 17867.0 489.914   5
  -7   0  -2 42.2476 48.5190   1
  -7   0  -3 12396.2 375.374   1
  -7   0  -4 49.1658 61.3180   2
   7   0   4 36.5734 17.5594   3
  -7   0  -4 49.9795 55.9318   1
  -7   0  -5 3359.29 201.091   2
  -7   0  -5 3536.20 189.360   1
  -7   0  -6-58.7587 71.2406   1
  -7   0  -6-5.19378 60.8689   2
  -7   0  -7 1484.09 132.748   1
  -7   0  -7 1433.59 148.920   2
  -7   0  -8-109.689 79.7707   2
  -7   0  -8-48.4949 56.7067   1
  -7   0  -9 3308.67 214.170   1
  -7   0  -9 2951.79 219.254   2
  -7   0 -10-30.7471 81.8530   2
  -7   0 -10 133.220 70.4184   1
  -7   0 -11 320.529 106.187   2
  -7   0 -11 286.049 82.3544   1
  -7   0 -12-28.5152 87.8942   4
  -7   0 -12-156.327 100.725   2
  -7   0 -13 97.7649 95.3735   4
  -7   0 -13 141.019 99.3383   2
  -7   0 -14 8.98069 88.1944   4
  -7   0 -15 206.950 113.769   4
  -7   0 -16 103.525 93.0996   7
  -7   0 -16-42.3610 104.892   4
  -7   0 -17 381.363 131.832   7
   7  -1 -23-71.8048 111.818   4
   7  -1 -22 896.726 160.934   4
   7   1 -22 984.879 178.602   4
   7  -1 -21 514.938 141.122   4
   7   1 -21 451.910 122.798   4
   7  -1 -20-37.2217 94.8592   4
   7   1 -20-62.4786 102.136   4
   7  -1 -19 3600.68 264.766   4
   7   1 -19 3404.77 276.773   4
   7  -1 -18 973.101 141.117   4
   7   1 -18 901.325 153.086   4
   7  -1 -17-0.31169 85.0559   4
   7   1 -17-31.8249 87.1218   4
   7  -1 -16 380.786 105.760   4
   7   1 -16 179.226 91.0023   4
   7  -1 -15 4303.75 255.067   4
   7   1 -15 3956.71 255.256   4
   7  -1 -14 11574.0 427.043   4
   7   1 -14 11587.2 445.834   4
   7  -1 -13 67.9408 70.9959   4
   7   1 -13 103.420 74.1000   4
   7   1 -12 1579.65 150.719   4
   7  -1 -12 1612.64 153.648   4
   7   1 -11 142.187 72.3529   4
   7  -1 -11 193.176 83.8239   4
   7   1 -10 640.079 94.7529   4
   7  -1 -10 541.294 89.3989   4
   7   1  -9 151.549 72.6118   4
   7   1  -9 147.880 37.4994   6
   7  -1  -9 84.0353 54.9671   4
   7  -1  -8 3934.73 173.073   6
   7  -1  -8 4104.96 197.869   4
   7   1  -8 4001.42 204.941   4
   7  -1  -7 99.7359 49.3171   6
   7  -1  -7 61.1789 48.2505   4
   7   1  -7 28.9722 50.9840   4
   7  -1  -6 546.717 69.9256   6
   7  -1  -6 444.957 68.1177   4
   7   1  -6 617.596 87.3014   4
  -7   1   5 14410.4 406.089   5
   7   1  -5 14198.7 396.195   4
  -7   1   4 238.491 65.1207   5
   7   1  -4 149.188 54.2692   4
  -7  -1   3 15350.5 422.820   5
  -7   1   3 16065.5 433.459   5
  -7   1   2 10610.8 328.085   5
  -7  -1   2 10418.5 318.483   5
  -7   1   2 9474.92 208.108   3
  -7   1   1 12042.7 378.148   5
  -7  -1   1 12901.6 372.002   5
  -7  -1   1 12760.2 260.776   3
  -7   1   0 66.5193 62.0817   5
  -7  -1   0 103.502 54.5797   5
  -7  -1  -1 180.544 53.7177   2
  -7  -1  -1 217.601 68.5877   1
  -7   1  -1 285.661 77.4726   5
  -7  -1  -1 115.182 62.6049   5
  -7  -1  -2 1317.48 105.270   2
  -7  -1  -2 1215.21 117.438   1
  -7  -1  -3 1191.33 109.963   2
  -7   1  -3 906.336 95.5847   1
   7   1   3 915.112 52.2136   3
  -7  -1  -3 1222.25 117.994   1
  -7  -1  -4 6896.71 277.159   2
   7   1   4 6961.32 184.816   3
  -7   1  -4 6646.93 257.295   1
  -7  -1  -4 6799.46 280.451   1
  -7  -1  -5 2249.23 164.201   2
  -7   1  -5 2640.39 155.238   1
  -7  -1  -5 2321.35 166.177   1
  -7   1  -6 2099.45 145.195   1
  -7  -1  -6 1867.30 151.345   1
  -7   1  -6 2058.28 170.973   2
  -7  -1  -6 2048.62 160.894   2
  -7   1  -7 114.433 76.0424   2
  -7  -1  -7 107.843 70.1198   2
  -7  -1  -7 244.177 81.9031   1
  -7   1  -7 229.187 65.3926   1
  -7  -1  -8 209.506 81.2538   1
  -7  -1  -8 192.868 85.5630   2
  -7   1  -8 329.893 99.0473   2
  -7   1  -8 234.736 72.4048   1
  -7  -1  -9 235.044 73.5986   1
  -7   1  -9 259.746 69.3866   1
  -7   1  -9 232.359 91.8642   2
  -7  -1  -9 166.526 82.8967   2
  -7   1 -10 1575.76 137.885   1
  -7   1 -10 1323.26 164.201   2
  -7  -1 -10 1247.45 156.071   2
  -7  -1 -10 1459.63 150.892   1
  -7   1 -11 173.979 106.713   2
  -7   1 -11 108.656 62.5941   1
  -7  -1 -11 44.3802 82.3718   2
  -7  -1 -11 112.764 74.8952   1
  -7  -1 -12 120.049 75.1242   1
  -7   1 -12 173.866 90.3014   2
  -7  -1 -12 76.3384 76.5509   4
  -7  -1 -13-5.62379 83.1571   4
  -7   1 -13 165.825 98.8345   4
  -7   1 -13 34.8708 93.5556   2
  -7  -1 -14-20.8922 85.6501   4
  -7   1 -14-94.8003 99.0337   4
  -7   1 -14-179.353 120.762   2
  -7  -1 -15 651.631 151.049   7
  -7   1 -15 706.542 160.429   4
  -7   1 -15 633.948 149.053   2
  -7   1 -16 260.756 126.212   7
  -7  -1 -16 215.613 135.788   7
  -7   1 -16-108.756 130.493   4
  -7   1 -17 1011.00 187.722   4
   7  -2 -22 4400.85 312.757   4
   7  -2 -21 629.002 132.119   4
   7   2 -21 563.442 142.847   4
   7  -2 -20 19.2047 90.4026   4
   7   2 -20-81.0309 115.343   4
   7  -2 -19 523.194 126.061   4
   7   2 -19 645.113 137.017   4
   7  -2 -18 444.071 116.068   4
   7   2 -18 81.7079 87.8164   4
   7  -2 -17 147.044 96.9727   4
   7   2 -17 46.1694 94.4685   4
   7  -2 -16 1085.56 138.471   4
   7   2 -16 899.701 150.034   4
   7  -2 -15 0.26152 70.0595   4
   7   2 -15 14.1421 76.2019   4
   7   2 -14 138.417 90.3044   4
   7  -2 -14 261.952 86.7231   4
   7   2 -13-38.4276 83.1942   4
   7  -2 -13 69.9985 75.5602   4
   7  -2 -12 2686.95 180.031   4
   7   2 -12 2454.24 190.805   4
   7   2 -11 1094.53 126.315   4
   7  -2 -11 1286.69 124.561   4
   7   2 -10 11766.4 259.778   6
   7  -2 -10 11524.2 374.357   4
   7   2 -10 11432.4 399.441   4
   7   2  -9 180.173 72.0228   4
   7   2  -9 346.741 41.3162   6
   7  -2  -9 249.168 69.9909   4
   7   2  -8 33.6142 58.3247   4
   7  -2  -8 16.9302 55.6823   6
   7  -2  -8 46.3782 50.5050   4
   7  -2  -7 5638.77 222.716   6
   7  -2  -7 5790.77 233.400   4
   7   2  -7 5350.84 236.187   4
   7  -2  -6 2375.29 137.734   6
  -7   2   6 2006.14 133.866   5
   7   2  -6 2268.25 145.328   4
  -7   2   5 9439.77 312.913   5
   7  -2  -5 9033.59 298.625   6
   7   2  -5 10230.4 314.146   4
  -7  -2   4 4175.64 105.719   2
  -7   2   4 5012.48 211.503   5
   7   2  -4 4635.62 193.537   4
  -7  -2   3 914.602 51.5207   2
  -7   2   3 1022.37 101.591   5
  -7  -2   3 776.908 82.5294   5
   7   2  -3 1008.68 90.3215   4
  -7  -2   2 5681.11 165.034   2
  -7   2   2 5213.36 228.186   5
  -7  -2   2 5472.70 219.114   5
  -7   2   2 5064.83 150.462   3
  -7  -2   1 2296.67 109.752   2
  -7   2   1 2510.98 159.163   5
  -7  -2   1 2274.99 139.913   5
  -7  -2   1 2446.70 105.336   3
  -7  -2   0 4046.15 161.860   2
  -7   2   0 4499.19 218.089   5
  -7  -2   0 4045.85 131.359   3
  -7  -2   0 4009.40 202.163   1
  -7  -2   0 4123.42 193.173   5
  -7  -2  -1 8853.27 274.275   2
  -7  -2  -1 8759.80 298.769   5
  -7  -2  -1 9092.10 319.352   1
  -7  -2  -2 891.176 86.1938   2
  -7  -2  -2 907.848 101.248   5
  -7  -2  -2 723.629 100.601   1
  -7  -2  -3 1414.90 114.360   2
  -7   2  -3 1227.03 106.627   1
   7  -2   3 1239.58 62.2871   3
   7   2   3 1659.13 89.6790   3
  -7  -2  -3 1608.92 138.609   1
  -7  -2  -4 66.4741 64.0532   1
  -7  -2  -4 209.493 62.1432   2
  -7   2  -4 329.106 66.7802   1
  -7  -2  -5 1111.22 124.048   1
  -7  -2  -5 1434.25 130.958   2
  -7   2  -5 1234.14 102.541   1
  -7   2  -6 242.060 58.0265   1
  -7  -2  -6 387.386 89.2245   1
  -7  -2  -6 146.827 66.4871   2
  -7  -2  -7 39.9388 73.2541   1
  -7   2  -7 60.6079 47.0263   1
  -7  -2  -7-9.80166 61.2673   2
  -7   2  -8 4445.77 212.106   1
  -7   2  -8 4332.15 263.641   2
  -7  -2  -8 4297.14 259.039   1
  -7   2  -9 1767.86 184.571   2
  -7   2  -9 1572.60 133.200   1
  -7  -2  -9 1561.89 168.175   1
  -7   2 -10 5384.58 315.321   2
  -7  -2 -10 5785.91 308.149   1
  -7   2 -11 235.047 106.721   2
  -7  -2 -11 183.823 79.3192   1
  -7   2 -12-100.216 83.7519   2
  -7  -2 -12 23.7229 75.0663   1
  -7  -2 -12 106.966 84.0308   4
  -7   2 -13 2193.34 226.105   2
  -7   2 -13 2296.61 236.268   4
  -7  -2 -14 9.64891 94.3592   7
  -7   2 -14 6.51778 103.154   4
  -7   2 -14-14.7694 95.6431   2
  -7  -2 -15 1484.00 208.612   7
  -7   2 -15 1618.72 223.560   4
  -7   2 -15 1018.42 191.116   2
  -7  -2 -16 176.382 129.241   7
  -7   2 -16 226.054 138.412   4
   7   3 -21 2671.06 270.625   4
   7   3 -20-119.033 113.639   4
   7  -3 -20 152.584 100.138   4
   7   3 -19 1551.42 201.417   4
   7  -3 -19 1141.67 154.327   4
   7  -3 -18 5378.68 301.693   4
   7   3 -18 5074.47 336.662   4
   7   3 -17 635.912 134.872   4
   7  -3 -17 665.957 110.361   4
   7   3 -16 22.8008 84.7188   4
   7  -3 -16 18.5406 66.7571   4
   7  -3 -15 2736.51 193.504   4
   7   3 -15 2395.76 211.161   4
   7  -3 -14 2973.69 195.077   4
   7   3 -14 3318.32 241.027   4
   7   3 -13 502.652 104.581   4
   7  -3 -13 569.765 94.7761   4
   7  -3 -12 3158.28 186.976   4
   7   3 -12 2552.34 197.202   4
   7  -3 -11 2419.57 164.712   4
   7   3 -11 2389.32 185.972   4
   7   3 -10 277.667 92.0661   4
   7   3 -10 246.530 25.6358   6
   7  -3 -10 313.882 85.2950   4
   7  -3  -9 15342.7 436.792   4
   7   3  -9 14965.2 466.278   4
   7   3  -8 108.943 69.3408   4
   7  -3  -8-7.92622 54.5511   4
   7  -3  -7 11941.7 376.194   6
  -7   3   7 12334.1 376.234   5
   7   3  -7 12177.7 385.167   4
   7  -3  -6 13014.3 389.313   6
  -7   3   6 13426.8 389.056   5
   7   3  -6 12487.4 384.303   4
   7  -3  -5 2818.01 166.589   6
  -7   3   5 2884.76 167.505   5
   7   3  -5 2845.21 157.013   4
   7  -3  -4 1151.25 108.164   6
  -7   3   4 1168.23 109.598   5
   7   3  -4 1089.83 99.7463   4
   7  -3  -3 17347.3 463.012   6
  -7   3   3 16655.5 460.556   5
   7   3  -3 16871.8 433.365   4
  -7   3   2 4096.66 203.956   5
  -7  -3   2 4374.27 192.464   5
  -7  -3   2 4197.49 171.295   3
  -7  -3   1 390.387 85.5909   1
  -7  -3   1 339.083 61.4262   5
  -7   3   1 381.807 76.3829   5
  -7  -3   1 282.055 51.1598   3
  -7  -3   0 10244.0 319.971   5
  -7  -3   0 10413.6 284.022   3
  -7  -3   0 10815.4 365.480   1
  -7  -3  -1 1259.12 107.169   5
   7  -3   1 1232.53 71.7796   3
  -7  -3  -1 1495.39 137.219   1
  -7  -3  -2 7952.99 281.015   5
   7  -3   2 7632.98 208.587   3
  -7  -3  -2 8044.20 318.269   1
  -7  -3  -3 928.183 117.162   1
   7  -3   3 919.294 66.7739   3
  -7  -3  -4 2665.30 190.254   1
   7  -3   4 2766.89 123.561   3
  -7   3  -4 2669.65 140.956   1
  -7  -3  -5 1417.72 146.509   1
  -7   3  -5 1754.04 116.420   1
  -7   3  -6 230.019 51.7123   1
  -7  -3  -6 501.151 111.373   1
  -7   3  -7 625.867 74.6853   1
  -7  -3  -7 380.714 104.749   1
  -7  -3  -8 4613.42 269.302   1
  -7  -3  -9 620.985 114.970   1
  -7  -3 -10 410.209 115.964   1
  -7   3 -10 343.822 118.673   2
  -7  -3 -11 1481.92 172.322   1
  -7   3 -11 1787.41 201.548   2
  -7  -3 -12 117.535 106.181   7
  -7  -3 -12 539.152 124.478   1
  -7   3 -12 435.826 130.698   2
  -7  -3 -13 612.313 147.343   7
  -7   3 -13 149.893 109.568   2
  -7   3 -13 589.689 153.938   4
  -7  -3 -14 872.604 163.105   7
  -7   3 -14 984.467 179.846   2
  -7   3 -14 917.376 177.673   4
  -7  -3 -15 520.870 155.989   7
  -7   3 -15 685.621 177.426   4
  -7   3 -15 441.731 142.265   2
   7   4 -20 667.840 148.673   4
   7   4 -19 594.762 154.717   4
   7  -4 -18 7924.89 360.286   4
   7   4 -18 8092.33 432.379   4
   7   4 -17 444.745 125.069   4
   7  -4 -17 275.331 84.1021   4
   7   4 -16 232.082 99.1551   4
   7  -4 -16 193.785 76.0292   4
   7   4 -15 212.825 99.5870   4
   7  -4 -15 142.758 77.3332   4
   7   4 -14 1305.33 163.861   4
   7  -4 -14 1201.90 129.053   4
   7   4 -13 500.421 111.443   4
   7  -4 -13 434.331 85.8036   4
   7   4 -12 1028.34 140.502   4
   7  -4 -12 928.090 105.897   4
   7   4 -11 66.4944 70.0543   4
   7  -4 -11 221.687 74.1557   4
   7  -4 -10 3743.07 198.717   4
   7   4 -10 3636.80 223.701   4
   7   4  -9-27.6005 72.8657   4
  -7   4   9 12.7946 54.4898   5
   7   4  -8 156.724 67.3506   4
  -7   4   8 197.015 63.2871   5
   7   4  -7 811.165 105.265   4
  -7   4   7 839.675 94.7709   5
   7   4  -6 828.576 98.4795   4
   7  -4  -6 692.924 100.575   6
  -7   4   6 768.104 90.3923   5
   7  -4  -5 371.455 76.7111   6
  -7   4   5 495.952 82.7095   5
   7   4  -5 494.200 76.8371   4
   7  -4  -4 590.447 92.3280   6
  -7   4   4 749.852 94.0668   5
   7   4  -4 738.676 85.0511   4
   7  -4  -3 3845.28 205.552   6
  -7   4   3 4006.39 202.550   5
  -7  -4   3 4436.65 215.343   1
   7   4  -3 4098.73 181.783   4
  -7  -4   3 4311.98 197.711   3
  -7  -4   2 16491.3 438.852   3
  -7  -4   2 17192.6 483.455   1
   7  -4  -2 16285.9 470.719   6
  -7   4   2 16640.3 477.691   5
  -7  -4   2 17272.5 443.117   5
   7  -4  -1 417.324 90.3487   6
  -7  -4   1 578.114 99.2618   1
  -7  -4   1 308.027 59.5189   5
  -7  -4   1 408.877 67.3381   3
   7  -4   0 10851.9 361.609   6
  -7  -4   0 11026.4 329.427   5
  -7  -4   0 10678.7 319.313   3
  -7  -4   0 10491.4 373.601   1
  -7  -4  -1 681.091 84.2607   5
  -7  -4  -1 624.858 78.0022   3
   7  -4   1 657.698 66.4224   3
  -7  -4  -1 700.445 110.864   1
  -7  -4  -2 13820.7 387.317   5
   7  -4   2 13464.4 352.211   3
  -7  -4  -2 14238.0 456.947   1
  -7  -4  -3 238.593 83.0496   1
   7  -4   3 126.989 46.2778   3
  -7  -4  -4 12811.1 454.191   1
  -7   4  -4 14385.4 358.247   1
   7  -4   4 12794.3 351.782   3
   7  -4   5 1000.56 90.7954   3
  -7  -4  -5 998.373 134.924   1
  -7   4  -5 819.450 76.8983   1
  -7  -4  -6 3676.10 244.419   1
  -7   4  -6 4010.93 165.801   1
  -7  -4  -7 224.545 87.5446   1
  -7  -4  -8 2510.57 213.078   1
  -7  -4  -9 2736.68 227.263   1
  -7  -4 -10 14117.2 541.462   1
  -7   4 -11 170.540 116.941   2
  -7  -4 -11 352.177 123.076   1
  -7  -4 -11 4.76936 101.701   7
  -7  -4 -12 135.845 100.824   1
  -7  -4 -12 165.629 102.515   7
  -7   4 -12 309.816 128.570   2
  -7   4 -12 166.468 115.211   4
  -7  -4 -13 406.065 125.987   7
  -7   4 -13 615.707 147.176   2
  -7   4 -13 275.848 129.398   4
  -7   4 -14 5217.32 364.088   2
  -7  -4 -14 5778.47 381.095   7
  -7   4 -14 5677.10 390.032   4
  -7  -4 -15 92.5784 113.383   7
  -7   4 -15 106.448 127.412   4
   7   5 -20 4099.95 338.084   4
   7   5 -19 299.236 144.623   4
   7   5 -18 65.4800 102.225   4
   7   5 -17 1063.45 167.083   4
   7   5 -16 450.863 112.825   4
   7  -5 -16 577.558 100.371   4
   7   5 -15 157.465 90.0401   4
   7  -5 -15 60.5533 67.5930   4
   7   5 -14-82.3754 103.346   4
   7  -5 -14 56.6627 65.0938   4
   7  -5 -13 2867.10 185.978   4
   7   5 -13 2975.91 231.694   4
   7   5 -12 30.3294 74.2918   4
  -7   5  11 2794.98 172.383   5
   7   5 -11 2195.65 185.926   4
  -7   5  10 14868.1 434.876   5
   7   5 -10 14259.3 484.090   4
  -7   5   9 2106.85 146.755   5
   7   5  -9 1876.75 160.275   4
  -7   5   8 20722.8 535.165   5
   7   5  -8 19629.2 564.620   4
   7   5  -7 581.441 91.1896   4
  -7   5   7 694.103 93.2744   5
   7   5  -6 513.606 86.0786   4
  -7   5   6 442.772 76.1744   5
  -7   5   5 10.9647 49.4977   5
  -7  -5   5 67.2368 68.9164   1
   7   5  -5 115.422 55.4370   4
   7  -5  -4 5891.13 275.551   6
  -7   5   4 6315.98 260.409   5
  -7  -5   4 6164.65 262.165   1
   7   5  -4 5886.88 234.487   4
  -7  -5   3 558.950 92.1176   3
   7   5  -3 505.753 43.5484   2
   7  -5  -3 514.506 92.6227   6
  -7   5   3 507.771 86.7995   5
  -7  -5   3 709.276 101.462   1
   7   5  -3 533.362 71.7446   4
  -7  -5   2 964.390 111.001   3
   7  -5  -2 715.733 103.069   6
  -7  -5   2 1131.29 123.430   1
  -7  -5   2 1034.19 94.3416   5
   7   5  -2 947.110 90.5157   4
   7  -5  -1 114.242 73.8796   6
  -7  -5   1 93.3147 45.1586   5
  -7  -5   1 214.615 81.3643   1
  -7  -5   1 23.8350 62.1985   3
   7  -5   0 8901.95 341.041   6
  -7  -5   0 9029.95 289.385   5
   7  -5   0 9451.54 295.218   3
  -7  -5   0 9113.81 315.093   3
  -7  -5   0 9138.00 354.180   1
  -7  -5  -1 17.0362 70.7412   1
  -7  -5  -1 99.6012 53.1767   5
   7  -5   1 190.642 87.2640   6
  -7  -5  -1-37.1815 55.2456   3
   7  -5   1 14.1231 44.6881   3
  -7  -5  -2 74.9846 73.7479   1
   7  -5   2 181.742 79.1939   6
  -7  -5  -2 77.1158 44.6597   5
   7  -5   2 70.1589 47.5625   3
  -7  -5  -3 1105.38 134.468   1
   7  -5   3 1219.56 140.701   6
   7  -5   3 1186.37 101.966   3
  -7  -5  -4 40135.0 995.576   1
   7  -5   4 41822.3 945.887   6
  -7   5  -4 40281.1 801.880   1
   7  -5   4 41945.5 876.963   3
   7  -5   5 509.382 76.9637   3
  -7  -5  -5 615.595 111.177   1
  -7  -5  -6 2051.05 190.186   1
   7  -5   6 1895.00 138.751   3
   7  -5   7 311.718 79.4308   3
  -7  -5  -7 177.755 92.8460   1
  -7  -5  -8 9453.31 429.639   1
  -7  -5  -8 9948.06 429.199   7
  -7  -5  -9 158.137 102.707   1
  -7  -5  -9 154.963 93.2044   7
  -7  -5 -10 574.465 140.940   7
  -7  -5 -10 378.854 111.269   1
  -7  -5 -11 1435.50 187.553   1
  -7  -5 -11 1777.16 208.810   7
  -7   5 -12 2789.56 257.917   2
  -7  -5 -12 2343.52 242.080   7
  -7   5 -12 2699.02 268.905   4
  -7  -5 -13 67.8038 95.6833   7
  -7   5 -13 158.573 104.403   2
  -7   5 -13 157.598 126.207   4
  -7  -5 -14 185.193 115.843   7
  -7   5 -14 92.8460 122.952   4
  -7   5 -14 101.519 119.400   2
   7   6 -19-57.3754 121.855   4
   7   6 -18-53.1039 125.957   4
   7   6 -17 583.869 142.376   4
   7   6 -16-39.7039 96.6202   4
   7   6 -15 10.1435 101.127   4
   7   6 -14 762.199 144.016   4
   7   6 -13 588.515 121.667   4
   7   6 -12 638.146 122.265   4
  -7   6  12 581.164 100.101   5
   7   6 -11 663.268 121.408   4
  -7   6  11 560.480 81.6856   5
  -7   6  10 4233.92 211.311   5
   7   6 -10 3926.72 243.500   4
   7   6  -9 1591.96 151.057   4
  -7   6   9 1551.42 128.595   5
   7   6  -8 1517.87 144.216   4
  -7   6   8 1608.59 126.921   5
  -7  -6   8 1601.99 134.845   1
   7   6  -7 329.798 83.9550   4
  -7   6   7 297.300 69.1639   5
  -7  -6   6 1381.59 80.3464   7
  -7   6   6 1284.31 120.801   5
  -7  -6   6 1402.32 130.451   1
   7   6  -6 1365.60 126.953   4
  -7   6   5 9239.42 328.084   5
  -7  -6   5 9139.41 340.269   1
   7   6  -5 9392.34 324.193   4
  -7  -6   4 617.289 106.724   3
  -7  -6   4 629.028 100.509   1
   7   6  -4 628.042 80.7767   4
   7  -6  -3 1596.58 153.677   6
  -7  -6   3 1987.71 161.752   3
   7   6  -3 1700.50 122.474   4
  -7  -6   3 2128.68 166.997   1
   7  -6  -2 1957.52 160.431   6
  -7  -6   2 1891.09 124.825   5
  -7  -6   2 1697.44 150.488   3
   7   6  -2 1978.17 123.137   4
  -7  -6   2 1619.31 145.014   1
  -7  -6   1 557.264 102.789   1
   7  -6  -1 283.534 82.2112   6
  -7  -6   1 438.623 71.7219   5
  -7  -6   1 266.949 81.0136   3
  -7  -6   0 1369.11 141.659   1
   7  -6   0 1446.20 140.738   6
  -7  -6   0 1629.42 111.589   5
   7  -6   0 1620.31 126.072   3
  -7  -6   0 1431.25 133.290   3
  -7  -6  -1 4024.53 243.604   1
   7  -6   1 4218.76 237.796   6
  -7  -6  -1 4480.68 184.801   5
  -7  -6  -1 4196.17 225.055   3
   7  -6   1 4251.69 204.993   3
   7  -6   2 1512.35 150.879   6
  -7  -6  -2 1225.36 140.138   1
   7  -6   2 1304.23 118.028   3
  -7  -6  -3 1690.81 173.095   1
   7  -6   3 1462.98 123.591   3
   7  -6   3 1548.81 152.266   6
   7  -6   4 830.825 123.336   6
  -7  -6  -4 814.607 130.128   1
   7  -6   4 723.992 94.2174   3
   7  -6   5 8.46469 54.6478   3
  -7  -6  -5 62.9066 78.6113   1
  -7  -6  -5 34.7828 65.6159   7
   7  -6   5-37.8548 69.4058   6
   7  -6   6 1260.33 128.672   3
  -7  -6  -6 1374.04 164.225   7
   7  -6   6 1545.85 155.610   6
  -7  -6  -6 1332.29 165.959   1
  -7  -6  -7 4748.72 296.002   7
  -7  -6  -7 4985.26 311.394   1
   7  -6   7 5133.74 281.187   6
  -7  -6  -8-46.6020 88.3629   1
  -7  -6  -8-30.7480 73.7367   7
   7  -6   8-12.7359 72.9966   6
  -7  -6  -9 50.6038 85.4691   7
   7  -6   9 247.452 99.2623   6
  -7  -6  -9-10.8089 87.3491   1
  -7  -6 -10-69.9000 93.2019   7
   7  -6  10 66.6991 86.1693   6
  -7  -6 -10 33.5956 91.6807   1
  -7  -6 -11 145.586 103.667   7
  -7  -6 -11 109.655 88.6184   1
  -7  -6 -12 492.564 141.694   7
  -7   6 -12 496.104 148.064   4
  -7  -6 -13 715.733 165.301   7
  -7   6 -13 781.803 165.134   2
  -7   6 -13 870.949 181.454   4
   7   7 -18 723.960 152.590   4
   7   7 -17 5343.87 369.117   4
   7   7 -16 120.982 100.441   4
   7   7 -15 154.038 87.3654   4
   7   7 -14 416.614 125.115   4
   7   7 -13 2702.80 234.851   4
   7   7 -12 487.689 114.199   4
   7   7 -11 1213.06 147.830   4
   7   7 -10 257.276 84.7687   4
  -7  -7  10 50.8017 52.5700   1
  -7   7   9 29816.1 697.900   5
  -7  -7   9 28523.2 703.718   1
   7   7  -9 29450.8 776.384   4
   7   7  -8 835.782 124.355   4
  -7   7   8 686.779 89.6628   5
  -7  -7   8 761.318 103.659   1
  -7   7   7 2747.95 166.702   5
   7   7  -7 2586.77 183.337   4
  -7  -7   7 2562.01 169.793   1
   7   7  -6 3125.96 188.930   4
  -7  -7   6 3217.31 195.699   1
  -7  -7   5 19235.2 450.624   7
  -7  -7   5 18333.2 592.538   3
   7   7  -5 19949.4 530.048   4
  -7  -7   5 19718.9 557.652   1
  -7  -7   4 1363.23 154.815   3
  -7  -7   4 1472.17 106.967   7
   7   7  -4 1354.78 116.157   4
  -7  -7   4 1427.52 140.375   1
  -7  -7   3 203.270 81.5673   3
  -7  -7   3 231.646 76.2465   1
  -7  -7   3 234.268 57.7563   7
   7   7  -3 137.569 50.4471   4
  -7  -7   2 2753.64 163.229   7
  -7  -7   2 2668.41 149.433   5
  -7  -7   2 2825.03 198.908   3
   7   7  -2 2980.08 149.274   4
  -7  -7   2 2692.86 192.387   1
  -7  -7   1 3294.50 217.263   1
  -7  -7   1 3566.23 166.226   5
  -7  -7   1 3509.67 192.829   7
   7  -7  -1 3187.45 219.360   6
  -7  -7   1 3116.73 210.125   3
  -7  -7   0 70.9436 55.6591   7
  -7  -7   0 83.8009 78.8204   1
   7  -7   0-3.44712 81.5082   6
  -7  -7   0 127.446 48.1317   5
   7  -7   0 47.5993 57.2835   3
  -7  -7   0 231.248 83.2648   3
  -7  -7  -1 738.808 101.450   7
   7  -7   1 843.256 126.483   6
  -7  -7  -1 812.853 127.890   1
  -7  -7  -1 721.283 112.399   3
   7  -7   1 659.844 95.8092   3
  -7  -7  -2 1956.80 184.687   1
  -7  -7  -2 2391.27 182.308   7
   7  -7   2 1952.80 176.783   6
   7  -7   2 2381.88 168.651   3
  -7  -7  -3 12562.6 475.083   1
  -7  -7  -3 12039.0 443.875   7
   7  -7   3 11835.6 444.484   6
   7  -7   3 11942.0 409.190   3
  -7  -7  -4-1.03360 76.9609   1
  -7  -7  -4 59.0185 75.0507   7
   7  -7   4-50.8038 74.3680   6
   7  -7   4-9.84361 61.5106   3
  -7  -7  -5 4219.38 281.767   1
  -7  -7  -5 4230.46 267.851   7
   7  -7   5 4049.85 252.403   6
   7  -7   5 4483.19 240.184   3
  -7  -7  -6 2345.06 222.910   1
  -7  -7  -6 2586.24 222.716   7
   7  -7   6 2880.99 198.746   3
   7  -7   6 2849.96 211.397   6
  -7  -7  -7 1531.19 179.929   7
   7  -7   7 1973.87 184.419   6
  -7  -7  -7 1379.75 177.512   1
  -7  -7  -8 2566.84 236.200   7
   7  -7   8 2615.50 209.482   6
  -7  -7  -8 2210.59 229.300   1
  -7  -7  -9 241.203 109.732   1
  -7  -7  -9 194.046 113.625   7
   7  -7   9 282.528 99.4689   6
  -7  -7 -10-8.66394 95.0755   7
  -7  -7 -10 176.929 115.341   1
  -7  -7 -11-6.86483 94.5885   7
  -7   7 -11-165.298 128.176   4
  -7  -7 -12 1066.11 179.773   7
  -7   7 -12 1156.34 194.449   4
   7   8 -17 2299.20 250.835   4
   7   8 -16 80.5974 104.679   4
   7   8 -15 257.693 131.316   4
   7   8 -14 1149.75 170.023   4
   7   8 -13 9855.60 451.295   4
   7   8 -12 93.5852 104.873   4
   7   8 -11 1948.98 188.424   4
   7   8 -10 1675.08 171.777   4
   7   8  -9 8080.82 356.424   4
   7   8  -8 263.574 85.0997   4
  -7  -8   8 22.2502 53.6703   1
  -7  -8   7 5899.05 339.665   3
   7   8  -7 6026.29 281.516   4
  -7  -8   7 6107.33 276.767   1
  -7  -8   6 12315.4 486.302   3
   7   8  -6 12431.1 416.013   4
  -7  -8   6 12501.9 424.700   1
  -7  -8   5 2887.02 230.008   3
   7   8  -5 3107.76 183.232   4
  -7  -8   5 2522.50 179.278   1
  -7  -8   4 88.4225 93.9993   3
  -7  -8   4 6.20367 63.6034   1
   7   8  -4 31.7865 54.3157   4
  -7  -8   3 1972.44 169.859   1
  -7  -8   3 1868.61 131.684   7
  -7  -8   3 1721.92 172.632   3
  -7  -8   2 7304.06 333.542   1
  -7  -8   2 7370.24 285.995   7
  -7  -8   2 7376.05 346.651   3
  -7  -8   1 8606.27 374.686   1
  -7  -8   1 8307.85 324.500   7
  -7  -8   1 9246.48 389.636   3
  -7  -8   0 309.204 80.7600   7
  -7  -8   0 403.700 111.009   1
   7  -8   0 230.890 84.1093   3
  -7  -8   0 193.881 82.4281   3
  -7  -8  -1 3262.68 237.309   1
  -7  -8  -1 3365.06 213.679   7
  -7  -8  -1 3007.72 221.315   3
   7  -8   1 3410.23 215.865   3
  -7  -8  -2 1945.16 188.054   1
  -7  -8  -2 1929.30 171.629   7
   7  -8   2 1968.05 184.434   6
   7  -8   2 2027.59 169.858   3
  -7  -8  -3 5385.41 316.463   1
  -7  -8  -3 5472.95 292.191   7
   7  -8   3 5034.88 293.256   6
   7  -8   3 5286.23 275.013   3
  -7  -8  -4 50.6257 73.9070   7
  -7  -8  -4 106.253 85.5275   1
   7  -8   4 53.2827 89.5966   6
   7  -8   4 28.7795 74.1853   3
  -7  -8  -5 2267.78 207.566   7
   7  -8   5 2406.74 200.961   6
   7  -8   5 2335.35 186.100   3
  -7  -8  -5 2186.35 216.699   1
  -7  -8  -6 2687.50 231.848   7
  -7  -8  -6 2425.12 234.750   1
   7  -8   6 3018.75 232.527   6
   7  -8   6 3103.99 216.147   3
  -7  -8  -7 882.993 154.356   7
   7  -8   7 697.514 125.790   6
  -7  -8  -7 952.561 164.825   1
  -7  -8  -8 200.134 107.752   1
  -7  -8  -8 240.935 102.694   7
   7  -8   8 235.908 89.7093   6
  -7  -8  -9 35.7451 100.442   7
  -7  -8  -9 51.5483 107.433   1
  -7  -8 -10 731.956 156.467   7
  -7   8 -10 622.290 149.537   4
  -7  -8 -11 800.417 165.292   7
  -7   8 -11 571.280 160.299   4
   7   9 -16 7276.98 428.612   4
   7   9 -15 714.194 148.641   4
   7   9 -14 1182.17 176.608   4
   7   9 -13 322.877 111.007   4
   7   9 -12 983.572 156.998   4
   7   9 -11-43.1887 76.1260   4
   7   9 -10 1310.75 158.136   4
   7   9  -9 837.505 128.903   4
  -7  -9   9 914.878 165.675   3
  -7  -9   8 7553.56 408.708   3
   7   9  -8 7204.94 330.524   4
  -7  -9   7 14481.4 473.497   1
  -7  -9   7 14801.9 579.916   3
   7   9  -7 15540.9 491.749   4
  -7  -9   6 4159.65 238.748   1
  -7  -9   6 4686.19 306.440   3
  -7  -9   5 4741.87 259.361   1
  -7  -9   5 4625.79 302.262   3
  -7  -9   4 18887.6 583.578   1
  -7  -9   4 18727.6 639.542   3
  -7  -9   3 2476.39 200.103   1
  -7  -9   3 2187.28 211.673   3
  -7  -9   2 462.113 99.3372   1
  -7  -9   2 456.791 115.917   3
  -7  -9   1 211.399 71.3884   7
  -7  -9   1 152.282 94.6850   3
  -7  -9   1 234.073 92.1887   1
  -7  -9   0 32.5141 72.3946   1
  -7  -9   0 50.7117 62.1649   7
   7  -9   0-45.6940 74.7702   3
  -7  -9   0 67.7322 79.5790   3
  -7  -9  -1 107.930 74.4971   1
  -7  -9  -1 157.015 82.4567   7
  -7  -9  -1 189.050 90.9576   3
   7  -9   1 113.917 69.7333   3
  -7  -9  -2 1045.05 138.176   7
  -7  -9  -2 1000.07 162.090   1
   7  -9   2 902.958 127.535   3
  -7  -9  -3 2130.81 210.005   1
  -7  -9  -3 2120.53 192.094   7
   7  -9   3 2147.08 185.266   3
  -7  -9  -4 817.552 130.767   7
  -7  -9  -4 786.119 153.029   1
   7  -9   4 802.843 129.536   3
  -7  -9  -5 5554.59 332.988   7
  -7  -9  -5 6241.73 369.574   1
   7  -9   5 5897.65 316.051   3
  -7  -9  -6 404.931 120.613   7
  -7  -9  -6 476.431 139.012   1
  -7  -9  -7 282.928 120.519   7
  -7  -9  -7 116.505 107.647   1
  -7  -9  -8 3393.61 286.889   7
  -7  -9  -8 3300.89 288.589   1
  -7  -9  -9 1338.56 199.009   7
  -7   9  -9 1596.95 232.038   4
  -7  -9 -10 149.642 131.176   7
  -7   9 -10-68.5299 110.811   4
   7  10 -15 412.030 139.259   4
   7  10 -14-72.5606 91.7787   4
   7  10 -13 1264.51 174.645   4
   7  10 -12 33.8706 93.5533   4
   7  10 -11 740.456 134.862   4
  -7 -10  11 990.592 190.327   3
  -7 -10  10 1992.43 230.785   3
   7  10 -10 2139.70 203.553   4
  -7 -10   9 2288.22 240.575   3
  -7 -10   8 256.641 124.027   3
  -7 -10   7 2596.23 245.562   3
  -7 -10   6 2290.24 229.137   3
  -7 -10   5 326.842 80.1844   1
  -7 -10   5 487.740 133.964   3
  -7 -10   4 567.088 138.412   3
  -7 -10   4 509.527 98.8986   1
  -7 -10   3 1016.99 137.719   1
  -7 -10   3 877.115 153.866   3
  -7 -10   2 49.3482 71.3999   1
  -7 -10   2 94.2488 91.7218   3
  -7 -10   1 70.7466 82.9200   1
  -7 -10   1-39.9197 84.6356   3
  -7 -10   0 288.356 114.296   1
  -7 -10   0 259.686 110.687   3
  -7 -10  -1 433.033 119.260   3
  -7 -10  -1 255.879 100.563   1
   7 -10   1 303.642 104.420   3
  -7 -10  -2 348.010 100.309   7
   7 -10   2 75.0765 75.6305   3
  -7 -10  -2 93.2627 95.3233   1
  -7 -10  -3 55.8761 84.3708   1
  -7 -10  -3 93.2351 84.5839   7
   7 -10   3 70.7225 89.6515   3
  -7 -10  -4 315.465 109.745   7
  -7 -10  -4 155.243 93.7719   1
   7 -10   4 251.191 108.164   3
  -7 -10  -5 468.234 120.704   1
  -7 -10  -5 494.840 131.612   7
  -7 -10  -6 1440.11 200.083   1
  -7 -10  -6 1217.13 183.855   7
  -7 -10  -7 1281.70 195.415   1
  -7 -10  -7 1265.66 185.921   7
  -7 -10  -8 323.129 141.635   7
  -7  10  -8 168.219 133.044   4
  -7 -11  11 94.9793 123.450   3
  -7 -11  10 801.788 184.706   3
  -7 -11   9 549.500 151.375   3
  -7 -11   8-47.4305 122.039   3
  -7 -11   7 319.267 139.336   3
  -7 -11   6 2772.65 267.368   3
  -7 -11   5 6801.43 410.717   3
  -7 -11   4 458.848 132.988   3
  -7 -11   3 2019.57 187.686   1
  -7 -11   3 2485.91 249.144   3
  -7 -11   2 467.629 110.617   1
  -7 -11   2 382.053 136.940   3
  -7 -11   1 1455.54 186.558   3
  -7 -11   1 1560.26 177.651   1
  -7 -11   0 158.123 94.3535   1
  -7 -11   0 231.409 113.379   3
  -7 -11  -1 1071.82 162.846   1
   7 -11   1 864.739 143.326   3
  -7 -11  -2 75.9609 86.0721   1
   7 -11   2 192.515 109.233   3
  -7 -11  -3 68.7584 92.8476   1
   7 -11   3 136.110 94.9423   3
  -7 -11  -4 626.614 148.049   1
   7 -11   4 678.068 136.020   3
  -7 -11  -5 2850.31 271.070   1
  -7  11  -6 586.205 150.570   4
  -7  11  -7 2850.85 283.344   4
  -7 -12   7 287.604 135.963   3
  -7 -12   6 5222.00 376.629   3
  -7 -12   5 928.261 187.653   3
  -7 -12   4 148.177 119.622   3
  -7 -12   3 243.648 127.463   3
  -7 -12   2 1258.57 190.580   3
  -7 -12   1 1330.67 198.994   3
  -7 -12   0 1965.31 234.610   3
  -7 -12   0 1675.52 196.088   1
  -7 -12  -1 149.709 101.761   1
  -7 -12  -2 196.032 90.4657   1
   7 -12   2 200.282 101.586   3
   7 -12   3 609.092 146.534   3
   8   0 -22-12.1099 99.3249   4
   8   0 -21 80.7033 112.943   4
   8   0 -20 613.508 136.696   4
   8   0 -19 182.902 118.468   4
   8   0 -18 2193.02 209.872   4
   8   0 -17-184.023 101.862   4
   8   0 -16 220.072 96.8572   4
   8   0 -15 96.7787 86.3738   4
   8   0 -14 7433.15 346.198   4
   8   0 -13 14.6818 86.8364   4
   8   0 -12 11032.8 409.135   4
   8   0 -11 74.0401 86.0349   4
   8   0 -10 9955.42 293.044   6
   8   0 -10 10066.1 359.780   4
   8   0  -9 6.31367 38.0704   6
   8   0  -9 3.89749 60.9229   4
   8   0  -8 885.477 85.3552   6
   8   0  -8 940.453 111.242   4
   8   0  -7 75.7792 68.8791   4
   8   0  -6 31596.0 728.989   4
  -8   0   5 34.8602 62.4767   5
  -8   0   4 3142.63 179.525   5
  -8   0   3 83.8259 69.0895   5
  -8   0   2 21455.5 558.610   5
  -8   0   1-12.0137 56.0066   5
  -8   0   0 1175.51 120.960   5
  -8   0  -1 62.7712 65.7201   5
  -8   0  -2 431.306 88.0732   1
  -8   0  -3 48.8056 69.2314   1
  -8   0  -4 1405.10 139.781   2
  -8   0  -4 1497.50 137.741   1
  -8   0  -5-79.0636 71.1700   1
  -8   0  -5 178.423 82.8914   2
  -8   0  -6 1889.42 156.170   1
  -8   0  -6 2253.93 181.443   2
  -8   0  -7 91.8609 88.2219   2
  -8   0  -7 105.225 71.8945   1
  -8   0  -8 2175.27 180.592   1
  -8   0  -8 2325.34 196.146   2
  -8   0  -9 86.0069 71.4832   1
  -8   0  -9 4.25144 85.6057   2
  -8   0 -10 3754.91 235.615   1
  -8   0 -10 3494.16 258.732   2
  -8   0 -11 83.3556 74.4427   1
  -8   0 -11-102.642 95.5632   2
  -8   0 -12-199.829 117.296   2
  -8   0 -13-81.7774 98.9756   2
  -8   0 -13-74.6104 95.0439   4
  -8   0 -14 1716.87 207.090   4
  -8   0 -15 120.378 122.288   4
  -8   0 -16 80.8625 100.438   7
   8  -1 -23 3189.01 288.530   4
   8  -1 -22 1498.27 203.333   4
   8   1 -22 1817.64 232.354   4
   8  -1 -21 5186.86 343.520   4
   8   1 -21 5265.67 361.511   4
   8  -1 -20 270.597 122.095   4
   8   1 -20 124.950 98.1460   4
   8  -1 -19 1734.97 193.803   4
   8   1 -19 1495.48 188.887   4
   8  -1 -18 1.71909 82.8888   4
   8   1 -18 12.3636 90.9152   4
   8  -1 -17 4833.20 298.296   4
   8   1 -17 4830.59 304.572   4
   8  -1 -16 552.978 119.630   4
   8   1 -16 486.291 115.050   4
   8  -1 -15 1263.76 149.143   4
   8   1 -15 1517.83 164.965   4
   8   1 -14 388.837 100.202   4
   8  -1 -14 427.162 104.543   4
   8   1 -13 1613.86 160.491   4
   8  -1 -13 1685.45 160.591   4
   8   1 -12 613.102 118.407   4
   8  -1 -12 752.328 106.142   4
   8  -1 -11 2046.54 164.650   4
   8   1 -11 2214.41 175.096   4
   8   1 -10 23940.8 518.365   6
   8  -1 -10 25238.7 638.379   4
   8   1 -10 24213.8 645.424   4
   8   1  -9 19425.2 448.040   6
   8  -1  -9 20869.8 500.659   6
   8  -1  -9 19763.1 543.631   4
   8   1  -9 19753.4 549.132   4
   8  -1  -8 200.963 55.4590   6
   8  -1  -8 251.397 71.5001   4
   8   1  -8 353.668 81.0546   4
   8  -1  -7 1320.75 104.792   6
   8  -1  -7 1570.68 131.063   4
   8   1  -7 1358.10 123.562   4
  -8   1   6 1513.45 128.701   5
   8   1  -6 1446.14 124.569   4
  -8   1   5 2918.69 171.601   5
   8   1  -5 2687.19 160.748   4
  -8   1   4 358.406 79.9587   5
  -8  -1   4 344.641 80.0918   5
  -8   1   3 2521.64 165.498   5
  -8  -1   3 2594.15 161.545   5
  -8   1   2 26.1097 61.5069   5
  -8  -1   2 33.3651 64.2953   5
  -8   1   2 9.07216 11.6527   3
  -8   1   1 9477.06 331.810   5
  -8  -1   1 9449.24 322.593   5
  -8  -1   1 8643.26 184.809   3
  -8  -1   0 1166.10 121.121   5
  -8   1   0 963.316 115.196   5
  -8  -1  -1 543.549 78.5544   2
  -8  -1  -1 544.388 98.4632   1
  -8  -1  -1 440.726 87.8253   5
  -8  -1  -2 1404.51 120.519   2
  -8  -1  -2 1198.27 125.261   1
  -8  -1  -3 20116.6 537.436   2
  -8   1  -3 20384.8 527.824   1
  -8  -1  -3 19566.1 557.447   1
  -8  -1  -4-4.62732 56.4829   2
  -8   1  -4 109.665 63.5782   1
  -8  -1  -4-11.9611 73.3583   1
  -8  -1  -5 1455.36 140.483   1
  -8  -1  -5 1605.51 145.332   2
  -8   1  -5 1444.69 123.796   1
  -8  -1  -6 3119.15 204.830   1
  -8   1  -6 3260.03 218.330   2
  -8  -1  -6 3144.48 208.335   2
  -8   1  -6 3387.93 192.412   1
  -8   1  -7 80.4045 71.7788   2
  -8   1  -7-10.0931 54.4334   1
  -8  -1  -7 9.42470 66.8982   2
  -8  -1  -7 10.1861 63.0708   1
  -8   1  -8 60.2947 81.8301   2
  -8  -1  -8 58.1279 67.9613   2
  -8   1  -8 155.701 65.7847   1
  -8  -1  -8 109.437 71.7154   1
  -8   1  -9 446.701 88.9258   1
  -8  -1  -9 544.379 111.214   1
  -8   1  -9 388.090 108.318   2
  -8  -1  -9 531.524 113.641   2
  -8   1 -10 2823.97 237.854   2
  -8  -1 -10 2874.31 216.384   1
  -8   1 -10 2916.50 196.552   1
  -8  -1 -10 3374.12 252.628   2
  -8  -1 -11 90.4720 81.2462   1
  -8   1 -11-15.7711 85.3643   2
  -8  -1 -11-1.28344 93.1860   2
  -8   1 -12 1757.20 207.068   2
  -8  -1 -12 1732.69 185.549   4
  -8  -1 -12 1422.57 163.872   1
  -8  -1 -13 137.398 109.351   4
  -8   1 -13 73.4874 96.9494   2
  -8   1 -13-135.748 102.040   4
  -8  -1 -14 221.218 111.041   4
  -8   1 -14 137.449 127.119   4
  -8   1 -14 43.3749 94.7995   2
  -8  -1 -15 2086.57 233.078   7
  -8   1 -15 1966.54 234.440   4
  -8   1 -16 1058.87 176.738   7
  -8   1 -16 1151.70 193.806   4
   8  -2 -22 1534.98 197.654   4
   8   2 -21 469.190 144.000   4
   8  -2 -21 423.062 131.899   4
   8   2 -20 150.837 117.290   4
   8  -2 -20 153.555 107.586   4
   8   2 -19 277.312 121.134   4
   8  -2 -19 302.700 101.506   4
   8   2 -18 217.708 113.677   4
   8  -2 -18-50.4830 86.7886   4
   8   2 -17 213.386 104.401   4
   8  -2 -17-5.25124 78.3821   4
   8  -2 -16 2451.82 199.050   4
   8   2 -16 2329.60 217.983   4
   8   2 -15 175.896 99.3032   4
   8  -2 -15 234.493 79.5747   4
   8   2 -14 179.125 96.5818   4
   8  -2 -14 96.3899 79.1209   4
   8   2 -13 31.2145 80.9904   4
   8  -2 -13 14.9906 66.5240   4
   8   2 -12 206.177 88.7678   4
   8  -2 -12 217.927 73.2624   4
   8   2 -11 104.699 80.6119   4
   8   2 -11 75.8217 26.9772   6
   8  -2 -11 189.895 83.1474   4
   8   2 -10 178.257 83.7741   4
   8   2 -10 74.0490 35.4983   6
   8  -2 -10 157.491 74.6598   4
   8   2  -9 403.624 99.4146   4
   8  -2  -9 481.297 77.7709   6
   8  -2  -9 479.047 84.9298   4
   8  -2  -8 154.148 52.2065   6
   8  -2  -8 216.593 68.2088   4
   8   2  -8 172.955 73.4174   4
   8  -2  -7 1540.61 121.437   6
  -8   2   7 1301.45 122.283   5
   8   2  -7 1485.03 128.525   4
   8  -2  -6 113.924 60.4309   6
  -8   2   6-23.7826 59.4218   5
   8   2  -6 58.9406 59.0595   4
  -8  -2   5 20178.1 378.140   2
   8  -2  -5 22118.9 532.456   6
  -8   2   5 22055.9 560.390   5
   8   2  -5 21618.0 538.272   4
  -8  -2   4 15476.8 317.593   2
  -8   2   4 15267.0 448.625   5
  -8  -2   4 15715.5 443.313   5
   8   2  -4 15718.2 431.513   4
  -8  -2   3 1936.88 87.6839   2
  -8   2   3 1704.06 143.207   5
  -8  -2   3 2032.84 142.483   5
  -8   2   2 58.0928 23.4177   3
  -8  -2   2 95.5024 34.9495   3
  -8  -2   2 104.141 35.1690   2
  -8   2   2 171.576 67.8947   5
  -8  -2   2 65.1712 54.8877   5
  -8  -2   1 5182.39 185.913   2
  -8   2   1 4686.00 241.353   5
  -8  -2   1 5358.42 234.310   5
  -8  -2   1 5545.35 163.401   3
  -8  -2   0 782.075 112.535   1
  -8  -2   0 635.721 74.8457   2
  -8   2   0 549.920 95.1670   5
  -8  -2   0 549.961 84.6080   5
  -8  -2  -1 300.459 60.9360   2
  -8  -2  -1 385.834 96.1914   1
  -8  -2  -1 168.611 68.1251   5
  -8  -2  -2 86.9711 68.2021   5
  -8  -2  -2 127.970 57.2684   2
  -8  -2  -2-9.68675 70.0101   1
  -8   2  -3 94.5222 59.2638   1
  -8  -2  -3 100.047 56.9464   2
  -8  -2  -3 22.1395 66.4852   1
  -8  -2  -4-3.41183 72.0495   1
  -8  -2  -4 46.5071 57.2816   2
  -8   2  -4 88.1497 54.3157   1
   8  -2   4 7.91667 17.9434   3
  -8  -2  -5 2126.09 168.490   1
  -8  -2  -5 2018.56 159.787   2
  -8   2  -5 1854.69 136.504   1
  -8   2  -6 63.5398 49.5108   1
  -8  -2  -6-95.9290 89.1301   1
  -8  -2  -6-37.0319 68.4305   2
  -8   2  -7 4525.69 222.067   1
  -8  -2  -7 4572.82 264.684   1
  -8  -2  -7 4243.06 252.241   2
  -8   2  -8 5576.94 252.628   1
  -8  -2  -8 5093.37 292.604   1
  -8   2  -8 5671.77 313.610   2
  -8   2  -9 265.710 106.695   2
  -8  -2  -9 338.564 96.5347   1
  -8   2 -10 629.341 136.776   2
  -8  -2 -10 375.444 109.893   1
  -8   2 -11 556.855 133.516   2
  -8  -2 -11 412.876 109.881   1
  -8   2 -12 849.930 156.112   2
  -8  -2 -12 1233.82 153.230   4
  -8  -2 -12 1282.94 172.760   1
  -8   2 -13 15.8990 88.9765   2
  -8   2 -13-75.5664 112.969   4
  -8  -2 -14 146.809 122.427   7
  -8   2 -14 170.947 123.946   4
  -8   2 -14-91.4204 116.581   2
  -8  -2 -15 300.332 141.039   7
  -8   2 -15 182.194 106.480   4
   8   3 -21 201.448 133.185   4
   8  -3 -21 351.975 125.277   4
   8   3 -20 2003.72 228.793   4
   8  -3 -20 2022.85 201.599   4
   8   3 -19 333.739 125.864   4
   8  -3 -19 176.672 91.4140   4
   8   3 -18 161.138 87.4547   4
   8  -3 -18 114.302 80.3477   4
   8   3 -17 144.736 100.194   4
   8  -3 -17 34.0841 69.2964   4
   8   3 -16 154.252 91.0483   4
   8  -3 -16-10.6618 70.1011   4
   8   3 -15 1371.37 173.217   4
   8  -3 -15 1287.96 139.979   4
   8  -3 -14 5394.14 273.372   4
   8   3 -14 4852.02 291.302   4
   8   3 -13 234.548 104.204   4
   8  -3 -13 272.581 84.5704   4
   8   3 -12 280.198 88.9501   4
   8  -3 -12 238.209 76.5706   4
   8  -3 -11 13385.6 431.921   4
   8   3 -11 13313.1 463.845   4
   8  -3 -10 12319.8 405.020   4
   8   3 -10 12537.5 434.142   4
   8   3  -9 249.666 90.3490   4
   8  -3  -8 22701.9 595.314   6
  -8   3   8 23427.5 599.689   5
   8   3  -8 22579.8 606.339   4
   8  -3  -7 55.0032 58.9563   6
  -8   3   7 65.4081 63.9202   5
   8   3  -7 31.1498 61.9776   4
   8  -3  -6 33.8547 59.4776   6
  -8   3   6 28.3738 67.5791   5
   8   3  -6-35.1310 56.4239   4
   8  -3  -5 1126.68 111.331   6
  -8   3   5 1042.69 114.868   5
   8   3  -5 992.749 103.272   4
   8  -3  -4 13400.2 401.051   6
  -8   3   4 12368.9 402.082   5
   8   3  -4 12369.5 375.613   4
  -8   3   3 6905.26 284.632   5
  -8  -3   3 7187.80 275.588   5
  -8  -3   2 531.975 69.5654   3
  -8   3   2 414.420 82.6796   5
  -8  -3   2 484.329 76.6298   5
  -8   3   1 11350.9 390.089   5
  -8  -3   1 11682.3 366.415   5
  -8  -3   1 11836.3 313.351   3
  -8  -3   1 12088.2 397.207   1
  -8  -3   0 7755.56 291.902   5
  -8  -3   0 8021.69 232.858   3
  -8  -3   0 7826.41 315.964   1
  -8  -3  -1 127.632 58.2816   5
  -8  -3  -1 87.1862 66.1628   1
  -8  -3  -2 13660.3 410.400   5
   8  -3   2 12293.5 281.523   3
  -8  -3  -2 13308.3 442.011   1
   8  -3   3 6010.79 172.072   3
  -8  -3  -3 6610.86 303.483   1
   8  -3   4 17551.6 386.771   3
  -8   3  -4 17932.8 468.428   1
  -8  -3  -4 17977.3 554.746   1
  -8  -3  -5 333.736 84.0475   1
  -8   3  -5 558.221 78.0619   1
  -8  -3  -6 6895.06 333.426   1
  -8   3  -6 6272.63 246.531   1
  -8   3  -7-9.87777 49.0248   1
  -8  -3  -7 13.9394 74.5245   1
  -8  -3  -8 1262.60 154.689   1
  -8   3  -9 1538.27 179.387   2
  -8  -3  -9 1240.96 168.286   1
  -8   3 -10 5817.01 341.212   2
  -8  -3 -10 5196.04 317.599   1
  -8   3 -11 548.223 136.526   2
  -8  -3 -11 220.584 107.808   1
  -8  -3 -12 2156.12 217.624   1
  -8   3 -12 2046.27 225.369   2
  -8  -3 -13 408.681 133.687   7
  -8   3 -13 214.662 121.423   2
  -8   3 -13 313.910 135.899   4
  -8  -3 -14 5157.90 365.367   7
  -8   3 -14 5016.21 364.739   2
  -8   3 -14 5786.76 394.493   4
   8   4 -20 957.515 178.373   4
   8   4 -19 335.010 116.906   4
   8  -4 -19 404.162 110.687   4
   8   4 -18 217.481 112.247   4
   8  -4 -18 139.561 84.5381   4
   8   4 -17 207.902 126.921   4
   8  -4 -17-1.72185 70.3636   4
   8   4 -16 234.285 99.4897   4
   8  -4 -16 158.816 73.5784   4
   8  -4 -15 5821.33 287.366   4
   8   4 -15 5873.01 338.898   4
   8  -4 -14 3620.77 221.375   4
   8   4 -14 3596.81 252.275   4
   8   4 -13 1149.60 140.967   4
   8  -4 -13 1557.31 145.788   4
   8   4 -12 1136.60 148.984   4
   8  -4 -12 1179.62 125.763   4
   8   4 -11 2538.78 200.914   4
  -8   4  10 4580.34 233.933   5
   8   4 -10 5136.11 270.098   4
   8   4  -9 321.979 88.0901   4
  -8   4   9 350.160 81.6048   5
  -8   4   8 2412.34 161.884   5
   8   4  -8 2439.75 174.721   4
   8  -4  -7 21900.7 602.233   6
  -8   4   7 21320.7 572.089   5
   8   4  -7 22250.7 586.670   4
  -8   4   6 127.499 57.5380   5
   8  -4  -6 197.110 75.3074   6
   8   4  -6 232.207 69.4815   4
   8  -4  -5 22141.2 601.873   6
  -8   4   5 22710.2 596.293   5
   8   4  -5 22663.8 571.547   4
   8  -4  -4 18741.4 528.916   6
  -8   4   4 17588.5 515.951   5
   8   4  -4 18868.0 490.845   4
   8  -4  -3 43410.1 977.946   6
  -8   4   3 43519.5 979.872   5
  -8  -4   3 44318.5 944.386   5
  -8  -4   3 45257.8 986.358   1
   8   4  -3 45382.7 931.559   4
  -8  -4   3 43551.4 925.395   3
   8  -4  -2 6276.31 280.604   6
  -8   4   2 6207.13 276.471   5
  -8  -4   2 6234.79 250.779   5
  -8  -4   2 6158.78 238.314   3
  -8  -4   2 6495.65 286.615   1
   8  -4  -1 16564.6 481.773   6
  -8  -4   1 15961.7 445.495   5
  -8  -4   1 15813.0 420.973   3
  -8  -4   1 15642.2 492.868   1
  -8  -4   0 2272.75 148.177   5
  -8  -4   0 2160.55 130.179   3
  -8  -4   0 2663.88 190.901   1
  -8  -4  -1 15902.5 448.268   5
  -8  -4  -1 16206.0 509.606   1
  -8  -4  -2 5842.25 249.167   5
   8  -4   2 6086.74 195.908   3
  -8  -4  -2 5786.37 291.246   1
  -8  -4  -3-35.5624 86.0195   1
   8  -4   3 6.57001 36.2471   3
  -8  -4  -4 2778.27 210.511   1
   8  -4   4 2843.01 134.773   3
  -8   4  -4 3106.68 158.065   1
  -8  -4  -5 22075.6 668.389   1
  -8   4  -5 22863.5 538.503   1
  -8  -4  -6 96.9394 104.440   1
  -8  -4  -7 2.33283 75.9730   1
  -8  -4  -8 4490.07 293.384   1
  -8  -4  -9 14425.8 556.167   1
  -8  -4 -10 1086.34 161.232   1
  -8   4 -10 1033.75 166.019   2
  -8   4 -11 2336.07 235.309   2
  -8  -4 -11 2417.59 238.685   7
  -8  -4 -11 2149.17 221.640   1
  -8   4 -12 3488.81 287.984   2
  -8  -4 -12 4200.28 316.925   7
  -8  -4 -12 3486.89 285.860   1
  -8   4 -13 5510.33 373.063   2
  -8  -4 -13 5129.69 361.557   7
  -8   4 -13 5202.33 376.662   4
  -8   4 -14 1412.73 218.577   4
   8   5 -20 1295.14 206.808   4
   8   5 -19 3516.13 301.645   4
   8   5 -18-59.2281 94.5199   4
   8   5 -17-113.829 104.019   4
   8   5 -16 174.149 96.5146   4
   8  -5 -16 541.193 100.428   4
   8  -5 -15 4685.20 254.573   4
   8   5 -15 5010.95 314.001   4
   8   5 -14-15.9685 93.6229   4
   8  -5 -14 103.066 77.0607   4
   8   5 -13 2059.76 186.944   4
   8   5 -12-30.0231 80.7824   4
  -8   5  12-39.5170 69.9203   5
   8   5 -11 86.3095 74.8380   4
  -8   5  11 107.855 65.5884   5
  -8   5  10 4401.26 227.176   5
   8   5 -10 4574.84 259.315   4
  -8   5   9 11015.4 377.040   5
   8   5  -9 11038.2 407.355   4
  -8   5   8 6027.55 267.210   5
   8   5  -8 6612.62 289.188   4
  -8   5   7 6043.97 265.451   5
   8   5  -7 5948.56 268.306   4
   8  -5  -6 1476.36 147.956   6
  -8   5   6 1544.08 137.605   5
   8   5  -6 1573.64 131.867   4
   8  -5  -5 1957.14 160.790   6
  -8   5   5 1930.72 154.445   5
  -8  -5   5 2267.65 171.856   1
   8   5  -5 2084.60 145.229   4
  -8  -5   4 256.867 76.2034   3
   8  -5  -4 61.8608 69.2249   6
  -8  -5   4 282.994 89.3904   1
  -8   5   4 74.7219 62.9987   5
   8   5  -4 150.578 65.9048   4
  -8  -5   3 793.006 104.948   3
   8  -5  -3 841.410 122.151   6
  -8  -5   3 985.280 121.543   1
  -8   5   3 731.275 102.679   5
  -8  -5   3 941.205 101.299   5
   8   5  -3 830.832 92.6968   4
   8  -5  -2 236.896 92.3741   6
  -8  -5   2 145.275 80.9566   1
  -8  -5   2 173.920 61.9246   5
  -8  -5   2 108.244 63.7436   3
   8  -5  -1 11138.3 402.658   6
  -8  -5   1 11328.2 355.133   5
  -8  -5   1 11064.9 361.952   3
  -8  -5   1 12353.4 423.275   1
   8  -5   0 1058.25 132.733   6
  -8  -5   0 985.983 100.010   5
  -8  -5   0 772.305 93.2248   3
  -8  -5   0 797.775 115.273   1
   8  -5   1 5602.80 274.195   6
  -8  -5  -1 5407.92 227.731   5
  -8  -5  -1 5135.31 225.901   3
   8  -5   1 5231.29 206.253   3
  -8  -5  -1 4886.19 277.096   1
  -8  -5  -2 1039.49 126.153   1
   8  -5   2 1464.54 154.934   6
  -8  -5  -2 1583.25 124.676   5
   8  -5   2 1451.05 103.515   3
  -8  -5  -3 155.605 82.9737   1
   8  -5   3 488.123 108.518   6
   8  -5   3 385.946 66.1743   3
  -8  -5  -4 76.7302 88.9899   1
   8  -5   4 31.2720 43.8528   3
  -8  -5  -5 1561.27 173.429   1
  -8  -5  -6 2556.32 220.232   1
  -8  -5  -7 2445.00 221.532   1
  -8  -5  -8 169.919 102.257   1
  -8  -5  -9 223.011 108.513   7
  -8  -5  -9 43.8419 86.2790   1
  -8  -5 -10 2364.30 233.496   7
  -8  -5 -10 1824.32 221.259   1
  -8   5 -11 2298.99 238.113   2
  -8  -5 -11 2679.30 260.206   7
  -8  -5 -11 2282.77 235.738   1
  -8  -5 -12 303.618 131.686   7
  -8   5 -12 293.943 119.756   2
  -8  -5 -12 289.047 118.906   1
  -8  -5 -13 1097.15 195.468   7
  -8   5 -13 1210.55 188.469   2
  -8   5 -13 1298.57 212.129   4
   8   6 -19-20.5946 114.023   4
   8   6 -18 1177.18 184.239   4
   8   6 -17 23.2468 102.279   4
   8   6 -16-125.431 131.355   4
   8   6 -15 5601.50 345.705   4
   8   6 -14-50.9260 95.0386   4
   8   6 -13 1501.24 179.187   4
  -8   6  13 1331.33 131.180   5
   8   6 -12 1483.49 163.970   4
  -8   6  12 1619.76 142.505   5
   8   6 -11 984.310 141.900   4
  -8   6  11 962.756 117.004   5
   8   6 -10 172.252 77.3497   4
  -8   6  10 168.199 63.6564   5
  -8   6   9 7550.67 303.219   5
   8   6  -9 7345.68 332.419   4
   8   6  -8 680.011 106.206   4
  -8   6   8 777.885 101.937   5
  -8   6   7 5403.76 250.381   5
  -8  -6   7 5482.85 256.311   1
   8   6  -7 5067.79 254.398   4
  -8   6   6 9866.75 359.426   5
  -8  -6   6 10400.0 375.308   1
   8   6  -6 10210.4 357.496   4
  -8  -6   5-15.7002 73.4166   3
  -8   6   5 41.5979 65.0027   5
  -8  -6   5 137.295 80.4244   1
   8   6  -5 30.4150 51.2828   4
  -8  -6   4 918.846 121.206   3
   8  -6  -4 804.463 114.356   6
  -8  -6   4 1048.66 129.930   1
   8   6  -4 785.042 96.8582   4
   8  -6  -3 10980.7 414.317   6
  -8  -6   3 10625.8 384.410   3
   8   6  -3 11353.8 347.066   4
  -8  -6   3 10663.4 402.242   1
   8  -6  -2 220.182 84.1430   6
  -8  -6   2 249.500 71.2166   5
  -8  -6   2 164.743 75.9769   1
  -8  -6   2 164.631 74.0342   3
   8  -6  -1 2439.70 187.843   6
  -8  -6   1 2666.83 154.098   5
  -8  -6   1 2359.89 168.683   3
  -8  -6   1 2414.27 193.901   1
  -8  -6   0 292.688 100.290   1
   8  -6   0 345.452 89.8640   6
  -8  -6   0 386.363 66.3781   5
  -8  -6   0 307.152 80.0945   3
  -8  -6  -1 1331.76 148.369   1
   8  -6   1 1197.19 142.652   6
  -8  -6  -1 1534.19 116.826   5
   8  -6   1 1329.07 117.103   3
  -8  -6  -1 1293.60 127.173   3
  -8  -6  -2 862.435 131.184   1
   8  -6   2 1002.08 138.084   6
   8  -6   2 858.869 94.3793   3
  -8  -6  -3 3952.97 264.802   1
   8  -6   3 4823.15 267.903   6
   8  -6   3 4588.79 213.656   3
   8  -6   4 700.921 133.608   6
  -8  -6  -4 906.624 146.410   1
   8  -6   4 414.500 71.2023   3
   8  -6   5 1061.89 141.731   6
  -8  -6  -5 425.038 117.444   1
  -8  -6  -6 3744.86 271.907   1
  -8  -6  -6 3839.01 265.699   7
   8  -6   6 4254.67 264.046   6
  -8  -6  -7-46.7893 86.5343   7
   8  -6   7 12.8453 69.9706   6
  -8  -6  -7 23.8403 102.261   1
  -8  -6  -8 891.466 151.684   7
   8  -6   8 790.150 133.838   6
  -8  -6  -8 1197.04 176.176   1
  -8  -6  -9 924.910 166.540   1
  -8  -6  -9 1232.95 181.382   7
  -8  -6 -10-43.9493 101.497   7
   8  -6  10 150.214 102.610   6
  -8  -6 -10-5.20561 100.518   1
  -8  -6 -11 408.167 131.515   7
  -8  -6 -11 616.325 143.341   1
  -8   6 -12 405.394 133.841   2
  -8  -6 -12 281.215 127.751   7
  -8   6 -12 406.892 141.972   4
   8   7 -18 39.8613 109.312   4
   8   7 -17 797.869 164.468   4
   8   7 -16 1295.68 184.375   4
   8   7 -15 471.353 121.668   4
   8   7 -14 326.622 117.652   4
   8   7 -13 216.272 104.071   4
   8   7 -12 27.7540 82.3642   4
  -8  -7  11 2282.64 169.388   1
   8   7 -11 2569.86 208.827   4
   8   7 -10 387.477 105.411   4
  -8  -7  10 467.599 96.1695   1
  -8   7  10 472.832 83.7466   5
  -8   7   9 10973.8 383.424   5
  -8  -7   9 10703.8 383.500   1
   8   7  -9 11339.0 424.885   4
  -8   7   8 8767.78 335.702   5
  -8  -7   8 8496.04 339.036   1
   8   7  -8 8806.92 358.208   4
  -8   7   7 7340.07 302.616   5
  -8  -7   7 7069.88 307.899   1
   8   7  -7 7282.38 311.300   4
  -8  -7   6 7.88227 85.5766   3
  -8  -7   6 55.0221 68.4431   1
   8   7  -6 47.2270 61.7033   4
  -8  -7   5 407.600 102.294   3
  -8  -7   5 252.943 53.2300   7
  -8  -7   5 142.496 77.7134   1
   8   7  -5 205.217 70.1204   4
  -8  -7   4 371.933 87.6025   3
  -8  -7   4 309.374 56.3009   7
   8   7  -4 384.920 75.1579   4
  -8  -7   4 485.787 101.791   1
  -8  -7   3 75.8855 51.0245   7
  -8  -7   3 82.1133 48.3917   5
   8   7  -3 29.7883 42.7192   4
  -8  -7   3 10.8538 67.0342   1
  -8  -7   3 111.603 84.0935   3
  -8  -7   2 155.322 83.7792   1
  -8  -7   2 72.0759 53.1873   7
   8  -7  -2 6.27195 89.8567   6
  -8  -7   2 173.909 62.9458   5
  -8  -7   2 6.17579 68.4793   3
  -8  -7   1 1368.34 155.726   1
   8  -7  -1 1543.95 160.870   6
  -8  -7   1 1590.48 120.261   5
  -8  -7   1 1906.11 166.590   3
  -8  -7   1 1595.89 135.758   7
  -8  -7   0 2355.76 198.230   1
  -8  -7   0 2155.90 164.262   7
   8  -7   0 2085.31 183.361   6
  -8  -7   0 2352.23 181.534   3
  -8  -7  -1 927.125 118.245   7
   8  -7   1 1216.66 147.868   6
  -8  -7  -1 793.968 128.931   1
  -8  -7  -1 941.000 125.661   3
   8  -7   1 1198.88 121.065   3
  -8  -7  -2 3524.04 248.065   1
  -8  -7  -2 3617.89 230.850   7
   8  -7   2 3125.91 227.232   6
   8  -7   2 3566.87 202.373   3
  -8  -7  -3 11126.3 467.076   1
  -8  -7  -3 11093.8 431.354   7
   8  -7   3 10891.5 437.091   6
   8  -7   3 10879.5 381.491   3
  -8  -7  -4 2238.78 213.099   1
  -8  -7  -4 2173.04 197.306   7
   8  -7   4 2449.14 204.685   6
  -8  -7  -5 2899.34 253.100   1
  -8  -7  -5 3278.65 246.087   7
   8  -7   5 3649.30 250.367   6
  -8  -7  -6 1265.50 168.382   7
   8  -7   6 1232.87 157.460   6
  -8  -7  -6 1186.78 174.307   1
  -8  -7  -7 515.595 123.476   7
   8  -7   7 148.615 95.8296   6
  -8  -7  -7 346.908 121.176   1
  -8  -7  -8 38.8603 92.9195   1
  -8  -7  -8 74.6845 92.6705   7
   8  -7   8 169.432 100.822   6
  -8  -7  -9 591.742 146.756   7
   8  -7   9 798.060 141.612   6
  -8  -7  -9 376.594 125.030   1
  -8  -7 -10 1026.82 182.035   7
  -8  -7 -10 1205.43 194.491   1
  -8  -7 -11-165.968 125.510   7
  -8   7 -11 17.5561 111.995   4
  -8  -7 -11-63.0923 110.767   1
   8   8 -17 499.502 145.540   4
   8   8 -16 4315.06 320.620   4
   8   8 -15 1207.01 180.371   4
   8   8 -14 10630.3 492.312   4
   8   8 -13 208.585 102.365   4
   8   8 -12 701.764 136.809   4
   8   8 -11 6895.58 354.855   4
   8   8 -10 529.430 106.359   4
   8   8  -9 125.189 80.0950   4
  -8  -8   9 168.600 78.1184   1
   8   8  -8 127.769 74.8760   4
  -8  -8   8 118.658 63.5409   1
   8   8  -7 126.307 76.6002   4
  -8  -8   7 35.5076 87.8748   3
  -8  -8   7 97.3436 64.7788   1
  -8  -8   6 4316.27 283.864   3
   8   8  -6 5082.47 247.646   4
  -8  -8   6 4498.96 252.597   1
  -8  -8   5 3056.48 233.779   3
   8   8  -5 3535.46 196.531   4
  -8  -8   5 3445.56 223.648   1
  -8  -8   4 2267.77 196.789   3
  -8  -8   4 2484.28 195.252   1
  -8  -8   3 719.057 122.594   1
  -8  -8   3 774.180 90.2898   7
  -8  -8   3 580.456 116.642   3
  -8  -8   2 10731.9 435.736   1
  -8  -8   2 10903.1 372.161   7
  -8  -8   2 10423.0 427.045   3
  -8  -8   1 18.6427 71.4149   7
  -8  -8   1 137.292 92.0089   1
  -8  -8   1-17.1369 82.3507   3
  -8  -8   0 1027.93 122.788   7
  -8  -8   0 851.668 135.812   1
  -8  -8   0 854.278 124.907   3
  -8  -8  -1 279.847 85.5331   7
   8  -8   1 99.2615 95.2405   6
  -8  -8  -1 362.163 109.912   1
  -8  -8  -1 250.042 93.6730   3
   8  -8   1 182.810 72.0673   3
  -8  -8  -2 675.323 116.105   7
   8  -8   2 515.025 107.303   6
   8  -8   2 550.137 100.988   3
  -8  -8  -2 458.996 100.327   1
  -8  -8  -3 45.5426 87.2788   1
  -8  -8  -3 16.9248 71.0969   7
   8  -8   3 23.1883 96.4487   6
   8  -8   3 11.2912 65.6643   3
  -8  -8  -4 1174.24 159.994   7
  -8  -8  -4 1317.88 178.974   1
   8  -8   4 1602.78 177.123   6
  -8  -8  -5 477.311 113.462   7
   8  -8   5 633.720 126.198   6
  -8  -8  -5 502.916 126.706   1
  -8  -8  -6 119.586 104.265   7
   8  -8   6 24.6774 94.5649   6
  -8  -8  -6 143.290 99.1724   1
  -8  -8  -7 1238.62 181.862   1
  -8  -8  -7 1337.91 180.001   7
   8  -8   7 1658.85 185.583   6
  -8  -8  -8 121.855 114.945   7
   8  -8   8 152.417 92.8667   6
  -8  -8  -8 247.876 133.889   1
  -8  -8  -9 193.002 103.836   7
  -8  -8  -9 121.367 113.282   1
  -8  -8 -10 1159.46 186.678   7
  -8  -8 -10 684.468 160.525   1
   8   9 -16 254.714 126.497   4
   8   9 -15 102.485 103.656   4
   8   9 -14 230.341 111.641   4
   8   9 -13 76.6433 93.4263   4
   8   9 -12 1656.88 185.428   4
   8   9 -11 12.7864 90.7587   4
   8   9 -10 4445.08 279.912   4
   8   9  -9 32.3279 75.6242   4
  -8  -9   9 120.998 104.448   3
  -8  -9   8 8699.40 443.599   3
   8   9  -8 9791.36 392.926   4
  -8  -9   7 114.577 103.692   3
  -8  -9   7 82.3236 66.0875   1
  -8  -9   6 3264.83 220.101   1
  -8  -9   6 2982.29 249.650   3
  -8  -9   5 8016.79 359.703   1
  -8  -9   5 7807.36 396.527   3
  -8  -9   4 1808.51 173.757   1
  -8  -9   4 1533.88 185.077   3
  -8  -9   3 44.4231 69.0025   1
  -8  -9   3 82.3358 78.6878   3
  -8  -9   2 375.387 95.8532   1
  -8  -9   2 515.899 121.176   3
  -8  -9   1 403.445 89.4744   7
  -8  -9   1 337.479 109.238   1
  -8  -9   1 327.199 105.630   3
  -8  -9   0 265.689 81.8985   7
  -8  -9   0 210.324 97.0438   3
  -8  -9   0 124.312 85.3477   1
  -8  -9  -1 633.537 135.819   1
  -8  -9  -1 771.105 127.696   7
  -8  -9  -1 534.155 115.246   3
   8  -9   1 225.904 82.3471   3
  -8  -9  -2 997.276 153.763   1
  -8  -9  -2 1155.56 145.015   7
   8  -9   2 990.541 129.246   3
  -8  -9  -3 368.768 99.3134   7
  -8  -9  -3 200.264 106.753   1
  -8  -9  -4 2430.38 244.069   1
  -8  -9  -4 2659.81 228.158   7
  -8  -9  -5 72.7649 96.0481   7
  -8  -9  -5 19.1568 83.9585   1
  -8  -9  -6 2154.73 233.407   1
  -8  -9  -6 2121.03 223.187   7
   8  -9   6 1740.95 196.016   6
  -8  -9  -7 4354.88 319.321   7
  -8  -9  -7 3913.31 317.393   1
   8  -9   7 4289.24 310.323   6
  -8  -9  -8 2905.93 275.929   7
  -8  -9  -8 2718.24 271.413   1
  -8  -9  -9 724.353 176.467   7
   8  10 -15 2129.23 231.007   4
   8  10 -14 166.845 120.578   4
   8  10 -13 2140.51 221.521   4
   8  10 -12 542.036 126.326   4
  -8 -10  11 1030.33 189.406   3
  -8 -10  10-15.9178 105.484   3
  -8 -10   9 167.893 114.767   3
  -8 -10   8 248.814 126.858   3
  -8 -10   7 391.433 121.623   3
  -8 -10   6 52.7358 98.0090   3
  -8 -10   5 20.4813 68.3412   1
  -8 -10   5-36.6466 98.4747   3
  -8 -10   4 171.091 77.2396   1
  -8 -10   4 144.069 103.579   3
  -8 -10   3 2262.92 202.518   1
  -8 -10   3 2373.09 235.023   3
  -8 -10   2 2560.33 222.833   1
  -8 -10   2 2662.36 240.766   3
  -8 -10   1 1684.17 188.956   1
  -8 -10   1 1845.38 203.421   3
  -8 -10   0 283.884 117.039   1
  -8 -10   0 255.896 99.4077   3
  -8 -10  -1 153.639 103.991   1
  -8 -10  -2 285.680 102.685   7
  -8 -10  -2 191.664 103.405   1
   8 -10   2 344.527 102.893   3
  -8 -10  -3 300.581 97.0358   7
  -8 -10  -3 459.485 127.817   1
  -8 -10  -4 2060.00 230.819   1
  -8 -10  -4 2040.44 212.592   7
  -8 -10  -5 237.370 121.399   7
  -8 -10  -5 187.086 122.053   1
  -8 -10  -6 161.776 97.8422   7
  -8 -10  -6 213.728 121.641   1
  -8 -10  -7 1809.43 217.856   7
  -8 -11  11 1321.66 218.779   3
  -8 -11  10 1665.22 224.861   3
  -8 -11   9 523.022 147.741   3
  -8 -11   8 216.216 124.065   3
  -8 -11   7 1089.54 188.062   3
  -8 -11   6 1449.13 203.802   3
  -8 -11   5 235.806 117.122   3
  -8 -11   4 2245.06 241.431   3
  -8 -11   3 714.421 132.645   1
  -8 -11   3 708.422 150.744   3
  -8 -11   2 706.528 143.135   1
  -8 -11   2 594.002 144.593   3
  -8 -11   1-6.25559 75.6591   1
  -8 -11   1-4.72959 93.9421   3
  -8 -11   0 94.6226 99.4978   3
  -8 -11   0-37.9452 88.0044   1
  -8 -11  -1-54.6398 96.7305   1
  -8 -11  -2 390.928 123.868   1
  -8 -11  -3 444.492 142.328   1
  -8 -11  -4 195.352 118.081   1
  -8 -12   6 2936.91 289.341   3
  -8 -12   5 3737.17 315.940   3
  -8 -12   4 2937.38 284.622   3
  -8 -12   3 5284.65 372.661   3
  -8 -12   2-112.543 109.915   3
  -8 -12   1-167.805 116.321   3
  -8 -12   1 85.7833 84.3126   1
  -8 -12   0 4531.41 317.975   1
  -8 -12  -1 680.149 148.389   1
  -8 -12  -2 199.972 105.979   1
   9   0 -22-40.9909 117.428   4
   9   0 -21 1786.03 212.535   4
   9   0 -20 89.0067 97.8252   4
   9   0 -19 8754.44 441.540   4
   9   0 -18 50.1352 86.4173   4
   9   0 -17 5100.32 310.859   4
   9   0 -16 5.49464 83.5539   4
   9   0 -15 5659.68 311.938   4
   9   0 -14-73.1825 89.7016   4
   9   0 -13 3881.13 241.143   4
   9   0 -12-45.8970 66.7255   4
   9   0 -11 2964.34 152.231   6
   9   0 -11 2886.63 199.068   4
   9   0 -10 16.9735 44.8168   6
   9   0 -10-36.1747 60.5690   4
   9   0  -9 687.501 76.2928   6
   9   0  -9 584.175 100.030   4
   9   0  -8-38.3924 71.2423   4
   9   0  -7 12585.7 406.256   4
  -9   0   6 16.4452 62.0235   5
  -9   0   5 3047.83 187.322   5
  -9   0   4 18.4660 62.3753   5
  -9   0   3 8212.99 316.718   5
  -9   0   2-57.7872 77.0245   5
  -9   0   1 3041.81 195.759   5
  -9   0   0 59.6610 71.5455   5
  -9   0  -1 4176.64 236.047   5
  -9   0  -2 222.829 88.8089   1
  -9   0  -3 4710.95 240.419   1
  -9   0  -4 57.2937 75.3247   2
  -9   0  -4 129.409 71.7898   1
  -9   0  -5 3996.22 237.276   2
  -9   0  -5 3720.74 222.100   1
  -9   0  -6 18.3687 73.5577   1
  -9   0  -6 44.0620 72.9830   2
  -9   0  -7 2981.34 208.349   1
  -9   0  -7 2992.66 222.883   2
  -9   0  -8 70.7245 85.4609   2
  -9   0  -8 66.5075 70.8396   1
  -9   0  -9 169.360 78.6316   1
  -9   0  -9 86.2057 83.3035   2
  -9   0 -10 55.8794 81.0470   2
  -9   0 -10-65.4588 74.8136   1
  -9   0 -11 100.444 71.1145   1
  -9   0 -11 105.063 92.6357   2
  -9   0 -12 7.38769 84.9287   2
  -9   0 -13 2395.03 239.207   4
  -9   0 -13 2186.45 241.372   2
  -9   0 -14 148.878 124.637   4
   9   1 -22 1190.99 190.513   4
   9  -1 -22 1331.81 197.833   4
   9   1 -21 921.338 171.332   4
   9  -1 -21 955.759 163.734   4
   9   1 -20 1151.89 184.267   4
   9  -1 -20 1363.57 190.166   4
   9   1 -19 14.1652 98.8223   4
   9  -1 -19 203.295 104.757   4
   9   1 -18 66.3766 98.7288   4
   9  -1 -18 204.319 101.139   4
   9   1 -17 282.330 93.6213   4
   9  -1 -17 333.269 106.368   4
   9  -1 -16 3282.54 236.499   4
   9   1 -16 3330.69 250.687   4
   9   1 -15 103.670 93.3826   4
   9  -1 -15 13.8179 73.7220   4
   9   1 -14-26.8748 85.2481   4
   9  -1 -14 77.2826 81.4484   4
   9   1 -13 494.954 116.079   4
   9  -1 -13 500.504 99.8809   4
   9  -1 -12 205.801 85.7603   4
   9   1 -12 269.591 99.2826   4
   9   1 -11 13689.2 358.162   6
   9  -1 -11 14598.0 469.822   4
   9   1 -11 14218.7 472.641   4
   9   1 -10 24122.5 539.510   6
   9  -1 -10 23764.4 588.062   6
   9  -1 -10 24064.5 646.668   4
   9   1 -10 25114.7 659.819   4
   9  -1  -9 3263.29 172.268   6
   9  -1  -9 3239.93 198.288   4
   9   1  -9 3144.78 201.081   4
   9  -1  -8 8996.66 299.709   6
   9  -1  -8 8421.38 324.944   4
   9   1  -8 8629.21 331.479   4
  -9   1   7 1410.72 129.345   5
   9   1  -7 1232.95 122.501   4
  -9   1   6 4455.76 228.925   5
   9   1  -6 4311.45 220.058   4
  -9   1   5 3057.12 191.608   5
  -9  -1   5 2982.02 184.366   5
  -9   1   4 906.194 114.783   5
  -9  -1   4 896.807 110.467   5
  -9   1   3 5531.34 260.297   5
  -9  -1   3 5414.88 253.729   5
  -9   1   3 5216.66 141.105   3
  -9  -1   2 326.972 32.3298   3
  -9   1   2 525.838 98.9265   5
  -9  -1   2 296.882 83.9558   5
  -9   1   1 154.587 81.9618   5
  -9  -1   1 119.333 65.1727   5
  -9  -1   0 4795.85 203.088   2
  -9   1   0 4952.15 253.542   5
  -9  -1   0 4822.10 244.727   5
  -9  -1  -1 41721.3 903.443   2
  -9  -1  -1 42384.7 970.037   5
  -9  -1  -1 43319.1 954.823   1
  -9  -1  -2 49344.2 1037.74   2
  -9   1  -2 47534.5 1040.57   1
  -9  -1  -2 49803.7 1077.91   1
  -9  -1  -3 2376.77 174.394   2
  -9   1  -3 2725.01 176.983   1
  -9  -1  -3 2160.33 177.993   1
  -9  -1  -4 10820.2 395.748   2
  -9   1  -4 11461.5 384.921   1
  -9  -1  -4 10930.2 400.959   1
  -9  -1  -5 6496.74 304.110   2
  -9   1  -5 6504.26 285.322   1
  -9  -1  -5 6359.34 299.449   1
  -9   1  -6-123.675 70.9596   1
  -9  -1  -6-20.1521 72.4653   1
  -9   1  -6-5.14635 77.4410   2
  -9  -1  -6-30.6241 70.2798   2
  -9   1  -7 6372.42 293.135   1
  -9  -1  -7 7123.71 329.832   1
  -9   1  -7 6321.54 329.653   2
  -9  -1  -7 6579.92 329.734   2
  -9   1  -8-67.5601 81.8266   2
  -9  -1  -8 82.2892 82.9215   2
  -9   1  -8 11.0278 60.4415   1
  -9  -1  -8 175.137 86.1041   1
  -9   1  -9 1240.04 132.990   1
  -9  -1  -9 1116.35 149.693   1
  -9   1  -9 1475.22 182.512   2
  -9  -1  -9 1164.20 165.698   2
  -9   1 -10 200.939 95.5389   2
  -9  -1 -10 119.870 78.6067   2
  -9  -1 -10 109.008 81.0009   1
  -9  -1 -11 639.675 123.145   1
  -9   1 -11 370.702 120.712   2
  -9  -1 -11 502.967 124.374   2
  -9  -1 -12 344.734 106.019   1
  -9   1 -12 265.782 107.844   2
  -9   1 -13 3684.54 307.856   2
  -9  -1 -13 3256.84 266.008   4
  -9   1 -13 2757.24 263.043   4
  -9   1 -14 7408.81 438.598   4
  -9   1 -15 1734.10 230.280   4
   9  -2 -23 1289.98 192.923   4
   9  -2 -22 1655.55 205.881   4
   9   2 -21 2581.83 264.652   4
   9  -2 -21 2773.64 247.632   4
   9   2 -20 210.407 123.549   4
   9  -2 -20 464.968 129.266   4
   9   2 -19 163.072 114.809   4
   9  -2 -19 122.188 91.5899   4
   9   2 -18 201.853 102.322   4
   9  -2 -18 204.473 98.0729   4
   9   2 -17 419.188 128.277   4
   9  -2 -17 527.448 113.259   4
   9   2 -16 50.5067 98.6429   4
   9  -2 -16-11.9498 76.8459   4
   9   2 -15 1826.71 188.983   4
   9  -2 -15 1758.24 176.886   4
   9  -2 -14 4141.01 247.956   4
   9   2 -14 3688.47 256.687   4
   9   2 -13 772.830 126.803   4
   9  -2 -13 1137.97 132.243   4
   9  -2 -12 6510.70 298.024   4
   9   2 -12 6254.26 313.338   4
   9   2 -11 3182.80 131.851   6
   9  -2 -11 3033.84 203.540   4
   9   2 -11 3038.31 210.761   4
   9  -2 -10 14285.2 428.316   6
   9  -2 -10 13203.4 442.309   4
   9   2 -10 13855.6 460.540   4
   9  -2  -9 7691.11 294.804   6
   9  -2  -9 7874.78 314.147   4
   9   2  -9 7603.35 321.189   4
   9  -2  -8 74.1490 65.2720   6
  -9   2   8 30.0603 68.3473   5
   9   2  -8 213.380 82.8876   4
   9  -2  -7 794.740 101.508   6
  -9   2   7 733.512 104.886   5
   9   2  -7 764.529 104.769   4
  -9  -2   6 9930.68 203.450   2
   9  -2  -6 11209.1 354.762   6
  -9   2   6 11222.0 380.222   5
   9   2  -6 11111.2 365.084   4
  -9  -2   5 334.521 32.7432   2
  -9   2   5 306.507 85.5634   5
  -9  -2   5 291.023 73.6694   5
   9   2  -5 253.066 68.4331   4
  -9  -2   4 126.935 27.8417   2
  -9   2   4 169.036 80.9177   5
  -9  -2   4 215.009 76.2344   5
  -9  -2   3 2438.40 109.099   2
  -9   2   3 2280.43 168.003   5
  -9  -2   3 2451.64 166.519   5
  -9   2   3 2137.16 92.7931   3
  -9  -2   2 2071.71 111.101   2
  -9   2   2 2200.52 170.299   5
  -9  -2   2 2165.71 158.650   5
  -9  -2   2 1985.82 96.5657   3
  -9  -2   1 4059.04 170.024   2
  -9   2   1 4173.34 231.058   5
  -9  -2   1 4346.77 222.110   5
  -9  -2   1 4002.61 129.671   3
  -9  -2   0 2301.38 133.722   2
  -9   2   0 1896.07 168.719   5
  -9  -2   0 2011.88 157.791   5
  -9  -2   0 1907.28 161.204   1
  -9  -2  -1 23.0581 45.3043   2
  -9  -2  -1-20.8740 63.0338   5
  -9  -2  -2 2995.25 173.494   2
  -9  -2  -2 3111.39 211.294   1
  -9  -2  -3 17116.5 503.296   2
  -9   2  -3 18036.1 507.769   1
  -9  -2  -3 18729.9 555.371   1
  -9  -2  -4 783.725 128.219   1
  -9  -2  -4 890.889 110.536   2
  -9   2  -4 1286.94 124.576   1
  -9  -2  -5 97.4599 78.1551   1
  -9  -2  -5 20.2537 70.8217   2
  -9   2  -6 234.079 72.1447   1
  -9  -2  -6 474.831 100.393   1
  -9  -2  -6 456.963 96.3541   2
  -9   2  -7 358.027 79.8319   1
  -9  -2  -7 447.127 102.564   2
  -9  -2  -7 443.911 107.815   1
  -9   2  -8 74.5715 88.2208   2
  -9   2  -8 105.966 60.5869   1
  -9  -2  -8-118.914 84.2623   1
  -9  -2  -9 906.034 139.378   1
  -9   2  -9 763.658 147.295   2
  -9   2 -10 463.566 128.226   2
  -9  -2 -10 716.952 132.525   1
  -9  -2 -11-1.07696 77.4268   1
  -9   2 -11 175.103 100.153   2
  -9  -2 -12 44.9154 91.4645   1
  -9   2 -12 335.965 121.886   2
  -9   2 -13-142.174 122.530   2
  -9   2 -13-215.652 122.171   4
  -9  -2 -14 132.035 122.094   7
  -9   2 -14 403.304 150.884   4
   9  -3 -21 5570.03 339.187   4
   9   3 -21 5542.22 385.577   4
   9   3 -20 182.423 136.152   4
   9  -3 -20-61.1882 86.8425   4
   9   3 -19 1662.62 212.840   4
   9  -3 -19 1658.53 184.754   4
   9   3 -18 136.233 116.031   4
   9  -3 -18 80.1539 85.9416   4
   9   3 -17 609.119 140.256   4
   9  -3 -17 692.796 124.721   4
   9   3 -16-82.2002 99.6810   4
   9  -3 -16-70.6973 82.1482   4
   9  -3 -15 8138.19 356.521   4
   9   3 -15 7037.34 374.937   4
   9  -3 -14 3153.21 213.910   4
   9   3 -14 3101.43 235.789   4
   9   3 -13 283.021 95.1709   4
   9  -3 -13 287.712 91.0734   4
   9  -3 -12 2690.91 191.103   4
   9   3 -12 2612.15 204.808   4
   9   3 -11 815.776 128.899   4
   9  -3 -11 801.544 119.479   4
  -9   3  10 70.0354 67.5510   5
   9   3 -10 61.6319 80.0078   4
   9  -3  -9 35001.0 824.034   6
  -9   3   9 33791.9 823.273   5
   9   3  -9 33616.4 827.138   4
   9  -3  -8 21080.3 574.704   6
  -9   3   8 21561.9 588.934   5
   9   3  -8 20768.4 582.009   4
   9  -3  -7 13234.8 421.848   6
  -9   3   7 12453.2 419.398   5
   9   3  -7 13095.9 420.369   4
   9  -3  -6 4909.90 237.077   6
  -9   3   6 4908.09 246.579   5
   9   3  -6 5080.92 237.847   4
   9  -3  -5 2937.65 185.087   6
  -9   3   5 2749.74 184.060   5
   9   3  -5 2873.82 175.173   4
   9  -3  -4 9489.84 343.644   6
  -9   3   4 10154.2 365.657   5
  -9  -3   4 9638.76 343.305   5
  -9   3   3 18917.2 558.725   5
  -9  -3   3 19835.2 537.398   5
  -9  -3   3 19328.8 467.493   3
  -9  -3   2 78.6697 47.0153   3
  -9   3   2 64.9492 73.2728   5
  -9  -3   2 71.0799 61.2552   5
  -9  -3   1 477.976 105.955   1
  -9   3   1 541.595 112.206   5
  -9  -3   1 380.800 82.8967   5
  -9  -3   1 388.716 55.8482   3
  -9  -3   0 5739.17 259.519   5
  -9  -3   0 5196.19 271.823   1
  -9  -3  -1 2517.68 177.486   5
  -9  -3  -1 2457.04 189.477   1
  -9  -3  -2 201.298 79.5064   5
  -9  -3  -2 58.1655 79.4290   1
  -9   3  -3 35069.0 781.940   1
  -9  -3  -3 34260.9 874.977   1
  -9   3  -4 12619.8 394.293   1
  -9  -3  -4 13731.6 482.567   1
  -9  -3  -5 22558.1 673.778   1
  -9   3  -5 22363.2 576.511   1
  -9   3  -6 346.810 67.7230   1
  -9  -3  -6 438.747 110.060   1
  -9  -3  -7 173.295 89.6634   1
  -9  -3  -8 1585.98 180.805   1
  -9   3  -9 2349.32 224.859   2
  -9  -3  -9 2352.07 224.048   1
  -9   3 -10 261.324 117.413   2
  -9  -3 -10 83.3175 89.8478   1
  -9  -3 -11 546.651 133.338   1
  -9   3 -11 529.277 138.520   2
  -9   3 -12 600.384 146.919   2
  -9  -3 -12 641.247 145.495   1
  -9  -3 -13 235.873 121.466   7
  -9   3 -13 24.0372 102.773   2
  -9   3 -13-4.04021 108.459   4
   9   4 -20 2225.71 249.361   4
   9   4 -19 2693.44 265.735   4
   9  -4 -19 2034.44 201.967   4
   9   4 -18 325.856 134.770   4
   9  -4 -18 241.960 98.5754   4
   9   4 -17 48.1275 102.179   4
   9  -4 -17 48.3383 75.2529   4
   9   4 -16 395.827 117.853   4
   9  -4 -16 396.089 102.908   4
   9   4 -15 678.108 143.218   4
   9  -4 -15 859.725 128.855   4
   9  -4 -14 5380.07 281.097   4
   9   4 -14 5489.77 320.351   4
   9  -4 -13 6397.42 303.186   4
   9   4 -13 7227.54 355.797   4
   9   4 -12 11824.7 461.539   4
   9   4 -11 682.670 122.628   4
  -9   4  11 541.149 95.0199   5
  -9   4  10 45829.0 1037.61   5
   9   4 -10 46103.0 1071.93   4
  -9   4   9 32494.5 799.509   5
   9   4  -9 32886.1 818.642   4
  -9   4   8 46065.1 1030.86   5
   9   4  -8 45674.8 1028.69   4
   9  -4  -8 46235.9 1047.67   6
   9  -4  -7 2163.75 170.358   6
  -9   4   7 2024.83 166.172   5
   9   4  -7 2059.75 160.354   4
  -9   4   6 24503.5 660.791   5
   9  -4  -6 25352.8 672.081   6
   9   4  -6 26460.5 654.200   4
  -9   4   5 1165.47 128.678   5
   9   4  -5 1122.28 116.265   4
   9  -4  -5 1062.92 133.418   6
   9  -4  -4 10356.3 375.530   6
  -9   4   4 9701.01 372.095   5
  -9  -4   4 9861.29 350.387   5
   9   4  -4 10154.9 344.850   4
   9  -4  -3 3233.81 206.512   6
  -9   4   3 3323.85 216.046   5
  -9  -4   3 3392.66 190.499   5
  -9  -4   3 3404.65 215.910   1
  -9  -4   3 3536.28 178.873   3
   9  -4  -2 13052.2 442.664   6
  -9   4   2 13329.5 456.158   5
  -9  -4   2 13840.2 423.974   5
  -9  -4   2 13769.6 385.622   3
  -9  -4   2 14194.9 464.753   1
  -9  -4   1 5073.02 240.992   5
  -9  -4   1 5007.71 204.955   3
  -9  -4   1 4926.17 269.481   1
  -9  -4   0 26997.7 668.931   5
  -9  -4   0 26131.5 594.529   3
  -9  -4   0 26856.8 721.339   1
  -9  -4  -1 1604.52 138.237   5
  -9  -4  -1 1619.49 168.589   1
  -9  -4  -2 18814.5 530.913   5
  -9  -4  -2 18422.9 586.816   1
  -9  -4  -3 12260.6 463.821   1
  -9  -4  -4 29497.3 817.483   1
  -9   4  -4 29976.9 687.247   1
  -9  -4  -5 89.5227 112.131   1
  -9  -4  -6 15564.0 556.904   1
  -9  -4  -7 1868.69 200.922   1
  -9  -4  -8 7002.93 382.274   1
  -9  -4  -9 210.054 108.136   1
  -9   4 -10 3034.66 267.009   2
  -9  -4 -10 2698.96 241.214   1
  -9   4 -11 1162.31 185.291   2
  -9  -4 -11 1182.98 181.717   1
  -9   4 -12 10760.1 532.113   2
  -9  -4 -12 10612.4 522.415   7
  -9  -4 -12 11297.1 519.971   1
  -9   4 -13 376.123 152.609   4
   9   5 -19 879.401 166.970   4
   9   5 -18 1212.77 191.239   4
   9   5 -17 781.335 149.106   4
   9  -5 -17 733.234 121.718   4
   9   5 -16-80.9479 106.884   4
   9  -5 -16 52.4620 67.7586   4
   9   5 -15 5917.94 348.601   4
   9   5 -14 186.094 103.044   4
  -9   5  14 370.119 96.3761   5
   9   5 -13 1719.25 183.908   4
  -9   5  13 1842.56 162.119   5
   9   5 -12 299.205 100.690   4
  -9   5  12 241.683 79.8309   5
   9   5 -11 1222.61 140.922   4
  -9   5  11 1200.88 130.340   5
  -9   5  10 22133.4 612.870   5
   9   5 -10 21331.8 643.527   4
  -9   5   9 13321.1 445.688   5
   9   5  -9 14036.2 473.729   4
  -9   5   8 24814.8 664.445   5
   9   5  -8 25017.8 671.064   4
   9  -5  -7 5842.00 295.450   6
  -9   5   7 5726.08 273.990   5
   9   5  -7 5984.09 280.104   4
   9  -5  -6 18430.6 566.768   6
   9   5  -6 17720.7 515.350   4
  -9   5   6 18073.2 540.127   5
   9  -5  -5 5977.88 291.948   6
  -9   5   5 5974.94 284.394   5
  -9  -5   5 6522.12 296.170   1
   9   5  -5 5977.86 264.705   4
   9  -5  -4 3882.30 232.253   6
  -9   5   4 3392.23 221.582   5
  -9  -5   4 3882.84 210.086   5
  -9  -5   4 3637.19 229.830   1
   9   5  -4 4074.44 206.204   4
  -9  -5   4 4464.79 222.227   3
   9  -5  -3 17028.6 537.440   6
  -9   5   3 17611.9 544.202   5
  -9  -5   3 17173.8 491.416   5
  -9  -5   3 17258.1 491.082   3
  -9  -5   3 17774.4 546.058   1
   9  -5  -2 18765.0 561.941   6
  -9  -5   2 17957.1 506.054   5
  -9  -5   2 17773.9 496.557   3
  -9  -5   2 18268.1 563.206   1
   9  -5  -1 185.942 94.3443   6
  -9  -5   1 108.603 61.8620   5
  -9  -5   1 113.326 83.3441   1
  -9  -5   1 49.6237 51.3533   3
   9  -5   0 106.163 82.4453   6
  -9  -5   0 25.8223 51.2062   5
  -9  -5   0 76.6312 53.2578   3
  -9  -5   0 45.2019 81.8610   1
   9  -5   1 11071.1 418.013   6
  -9  -5  -1 11659.9 379.571   5
  -9  -5  -1 11089.6 436.302   1
   9  -5   2 33361.4 846.857   6
  -9  -5  -2 32565.6 870.877   1
  -9  -5  -3 2308.72 209.774   1
  -9  -5  -4 10784.1 450.055   1
  -9  -5  -5 11478.9 477.506   1
  -9  -5  -6 6924.31 369.677   1
  -9  -5  -7-46.7777 85.5404   1
  -9  -5  -8 1144.37 174.963   1
  -9  -5  -9 1360.66 190.622   1
  -9  -5 -10 1280.53 188.279   1
  -9  -5 -10 1449.32 197.950   7
  -9  -5 -11-134.916 116.797   1
  -9  -5 -11 261.426 135.634   7
  -9   5 -11 173.221 122.217   2
  -9  -5 -12 66.0496 117.004   7
  -9   5 -12 15.3284 109.209   2
  -9  -5 -12 141.886 109.588   1
   9   6 -19 1295.73 204.431   4
   9   6 -18 216.578 127.339   4
   9   6 -17 1098.70 184.513   4
   9   6 -16 4794.64 331.588   4
   9   6 -15 118.489 108.774   4
   9   6 -14 1345.09 167.754   4
  -9   6  13 2991.34 203.669   5
   9   6 -13 2900.56 237.188   4
   9   6 -12 668.104 128.695   4
  -9   6  12 769.285 110.168   5
   9   6 -11 354.643 102.851   4
  -9   6  11 160.186 70.9172   5
   9   6 -10 457.739 101.435   4
  -9   6  10 313.997 88.9793   5
  -9   6   9 4498.74 243.944   5
   9   6  -9 4523.42 259.900   4
  -9   6   8 10683.2 391.324   5
   9   6  -8 10449.0 393.804   4
  -9   6   7 11301.6 405.243   5
  -9  -6   7 10865.3 405.496   1
   9   6  -7 11390.4 402.272   4
  -9   6   6 5991.51 284.992   5
  -9  -6   6 6475.71 302.829   1
   9   6  -6 6004.68 272.652   4
   9  -6  -5 3196.76 228.057   6
  -9   6   5 2877.84 201.087   5
   9   6  -5 2994.38 188.554   4
  -9  -6   5 3586.11 224.217   1
  -9  -6   5 3492.73 220.530   3
   9  -6  -4 1713.40 164.836   6
  -9  -6   4 2158.59 173.730   3
   9   6  -4 2022.05 146.544   4
  -9  -6   4 1976.29 176.823   1
   9  -6  -3 4503.45 261.620   6
  -9  -6   3 4215.47 218.394   5
  -9  -6   3 4478.48 239.679   3
  -9  -6   3 4290.96 256.685   1
   9  -6  -2 627.873 108.458   6
  -9  -6   2 609.554 87.9792   5
  -9  -6   2 681.076 114.508   1
  -9  -6   2 675.308 105.306   3
   9  -6  -1 5126.75 283.473   6
  -9  -6   1 5738.75 247.329   5
  -9  -6   1 5412.62 258.278   3
  -9  -6   1 5262.69 290.334   1
  -9  -6   0 78.3888 83.1389   1
   9  -6   0 195.268 93.3551   6
  -9  -6   0 1.95540 52.4231   5
  -9  -6   0 140.080 65.6171   3
  -9  -6  -1 163.316 93.0419   1
   9  -6   1-21.4826 75.7124   6
  -9  -6  -1 97.6832 54.5884   5
  -9  -6  -2 440.949 108.360   1
   9  -6   2 643.457 119.543   6
  -9  -6  -3 5854.29 334.520   1
   9  -6   3 6286.04 324.029   6
   9  -6   4 778.244 130.706   6
  -9  -6  -4 862.373 142.501   1
  -9  -6  -5 3236.47 254.944   1
   9  -6   5 3279.06 240.059   6
  -9  -6  -6 439.229 117.683   1
   9  -6   6 577.056 125.056   6
  -9  -6  -7 1731.84 197.060   7
   9  -6   7 2078.87 202.200   6
  -9  -6  -7 1891.45 216.477   1
  -9  -6  -8 1114.33 175.225   7
   9  -6   8 839.271 142.683   6
  -9  -6  -8 1093.44 176.180   1
  -9  -6  -9 1411.66 200.685   1
  -9  -6  -9 1915.67 222.600   7
   9  -6   9 1830.71 194.795   6
  -9  -6 -10 2106.23 242.117   7
   9  -6  10 2535.35 229.221   6
  -9  -6 -10 2520.33 255.368   1
  -9  -6 -11-129.796 129.524   7
  -9  -6 -11 13.0302 98.2706   1
   9   7 -18 60.2136 116.936   4
   9   7 -17 551.427 153.669   4
   9   7 -16 2787.25 263.466   4
   9   7 -15 1576.27 193.405   4
   9   7 -14 1325.39 174.299   4
   9   7 -13 83.6903 86.4605   4
   9   7 -12 199.762 100.068   4
   9   7 -11 216.917 91.9079   4
  -9  -7  11 498.494 103.457   1
  -9   7  10 1889.58 159.373   5
  -9  -7  10 1930.90 171.487   1
   9   7 -10 1810.34 176.665   4
  -9   7   9 5790.67 279.134   5
  -9  -7   9 5352.56 274.377   1
   9   7  -9 5279.26 286.376   4
  -9   7   8 5783.86 281.303   5
  -9  -7   8 5822.60 286.619   1
   9   7  -8 5737.76 287.894   4
  -9   7   7 569.239 100.811   5
  -9  -7   7 860.468 122.327   1
   9   7  -7 719.744 112.255   4
  -9  -7   6 1206.06 153.470   3
  -9  -7   6 1095.16 136.182   1
   9   7  -6 846.936 115.005   4
  -9  -7   5 2050.14 180.618   3
   9   7  -5 2441.73 167.688   4
  -9  -7   5 2269.79 190.209   1
  -9  -7   4 968.876 133.048   3
   9   7  -4 1046.13 111.630   4
  -9  -7   4 1242.96 150.398   1
   9  -7  -3 139.062 86.4253   6
  -9  -7   3 149.288 60.8470   5
  -9  -7   3 219.479 91.7329   1
  -9  -7   3-13.7102 68.7488   3
   9  -7  -2 5187.96 299.699   6
  -9  -7   2 5563.80 243.617   5
  -9  -7   2 4941.96 265.100   3
  -9  -7   2 4885.89 287.200   1
  -9  -7   1-32.8995 81.4423   1
   9  -7  -1 50.4204 79.0892   6
  -9  -7   1-11.9682 66.7213   3
  -9  -7   0 13.1738 82.9462   1
   9  -7   0 39.9745 89.0239   6
  -9  -7   0 129.951 63.4075   3
  -9  -7  -1 642.913 123.537   1
   9  -7   1 676.157 122.560   6
   9  -7   2 92.7193 84.1621   6
  -9  -7  -2 46.2371 76.5688   1
  -9  -7  -3 2215.65 197.124   7
   9  -7   3 2400.06 207.320   6
  -9  -7  -3 2036.01 209.587   1
  -9  -7  -4 3427.20 270.074   1
  -9  -7  -4 3190.74 243.761   7
   9  -7   4 3805.82 267.974   6
  -9  -7  -5 4319.83 309.303   1
  -9  -7  -5 5234.38 318.201   7
   9  -7   5 4690.10 297.041   6
  -9  -7  -6-25.6828 85.1417   7
  -9  -7  -6 38.0942 90.7840   1
   9  -7   6 66.6407 85.3283   6
  -9  -7  -7 2729.52 255.054   7
  -9  -7  -7 2693.12 259.017   1
   9  -7   7 3089.99 243.098   6
  -9  -7  -8 1105.53 179.119   1
  -9  -7  -8 1411.70 208.010   7
   9  -7   8 1050.22 167.565   6
  -9  -7  -9 453.807 147.054   7
   9  -7   9 546.379 130.085   6
  -9  -7  -9 596.589 151.567   1
  -9  -7 -10 121.098 117.247   7
  -9  -7 -10-10.2291 104.126   1
   9   8 -17-13.7344 106.361   4
   9   8 -16 216.256 120.185   4
   9   8 -15 475.859 132.914   4
   9   8 -14 184.664 94.6038   4
   9   8 -13 54.3869 89.9693   4
   9   8 -12-22.5866 81.9672   4
   9   8 -11 5805.61 325.358   4
   9   8 -10-53.8547 81.1017   4
   9   8  -9 201.937 92.9663   4
  -9  -8   9 234.507 82.5027   1
  -9  -8   8 1364.33 177.473   3
  -9  -8   8 1425.01 151.016   1
   9   8  -8 1642.97 161.295   4
  -9  -8   7 5292.51 319.686   3
   9   8  -7 5269.17 267.734   4
  -9  -8   7 5373.38 286.603   1
  -9  -8   6 2700.85 225.399   3
   9   8  -6 2772.70 184.306   4
  -9  -8   6 2456.27 197.789   1
  -9  -8   5 3444.55 246.110   3
  -9  -8   5 3090.90 226.621   1
  -9  -8   4 472.894 112.738   1
  -9  -8   4 417.834 94.8691   3
  -9  -8   3 3529.82 244.945   3
  -9  -8   3 3250.19 239.725   1
  -9  -8   2 609.763 123.029   1
  -9  -8   2 681.918 99.1345   7
  -9  -8   2 532.169 113.131   3
  -9  -8   1 69.6941 66.0440   7
  -9  -8   1-52.2552 95.5870   1
   9  -8  -1 77.3366 93.9754   6
  -9  -8   1-43.9695 81.6175   3
  -9  -8   0 72.9832 67.5892   7
   9  -8   0-36.2640 95.4510   6
  -9  -8   0 74.4987 87.6644   1
  -9  -8   0-69.0995 79.2019   3
  -9  -8  -1 1912.80 176.450   7
   9  -8   1 1899.27 193.350   6
  -9  -8  -1 1705.64 187.959   1
  -9  -8  -2 310.363 91.4923   7
   9  -8   2 286.520 109.007   6
  -9  -8  -2 403.202 117.144   1
  -9  -8  -3 1703.59 201.515   1
  -9  -8  -3 1509.56 169.642   7
   9  -8   3 1231.52 163.498   6
  -9  -8  -4 290.805 110.833   1
  -9  -8  -4 88.1527 91.3612   7
   9  -8   4 186.273 107.647   6
  -9  -8  -5 2043.31 228.749   1
  -9  -8  -5 1978.48 203.979   7
   9  -8   5 2056.86 209.030   6
  -9  -8  -6 5642.68 355.077   7
  -9  -8  -6 5694.48 368.719   1
   9  -8   6 5750.70 342.725   6
  -9  -8  -7 635.954 155.221   1
  -9  -8  -7 619.418 150.221   7
   9  -8   7 447.606 119.316   6
  -9  -8  -8 162.772 104.364   7
   9  -8   8 207.012 109.939   6
  -9  -8  -8 220.066 107.112   1
  -9  -8  -9 590.473 158.241   7
   9   9 -16-21.9401 112.234   4
   9   9 -15 509.637 139.295   4
   9   9 -14 574.763 134.961   4
   9   9 -13 1431.53 185.621   4
   9   9 -12-3.55501 80.6646   4
   9   9 -11 958.381 145.035   4
   9   9 -10 139.618 93.2839   4
  -9  -9  10 124.732 120.836   3
  -9  -9   9 1963.93 219.142   3
   9   9  -9 1875.51 174.820   4
  -9  -9   8 1699.37 209.093   3
  -9  -9   8 1962.51 174.360   1
  -9  -9   7 426.975 127.287   3
  -9  -9   7 606.052 119.750   1
  -9  -9   6 115.826 100.884   3
  -9  -9   6 98.9015 78.5887   1
  -9  -9   5 1572.81 168.460   1
  -9  -9   5 1501.35 177.157   3
  -9  -9   4 446.674 109.801   1
  -9  -9   4 434.362 121.556   3
  -9  -9   3 583.500 117.816   1
  -9  -9   3 496.037 126.183   3
  -9  -9   2 137.714 97.7869   1
  -9  -9   2 27.9595 75.5125   3
  -9  -9   1 81.0422 91.6042   1
  -9  -9   1 40.1220 79.1495   3
  -9  -9   0 342.871 94.0871   7
  -9  -9   0 125.155 80.6930   3
  -9  -9   0 291.963 101.921   1
  -9  -9  -1 1414.22 162.262   7
  -9  -9  -1 1457.17 184.249   1
  -9  -9  -2 1733.16 202.919   1
  -9  -9  -2 1906.80 188.330   7
  -9  -9  -3 109.646 79.4785   7
  -9  -9  -3 140.419 111.230   1
  -9  -9  -4 3328.45 286.901   1
  -9  -9  -4 3393.23 264.343   7
   9  -9   4 3588.22 281.844   6
  -9  -9  -5 871.556 161.514   7
   9  -9   5 811.881 158.345   6
  -9  -9  -5 629.293 150.003   1
  -9  -9  -6 606.593 148.155   1
  -9  -9  -6 674.261 153.372   7
   9  -9   6 365.329 116.483   6
  -9  -9  -7 37.2760 101.508   7
   9  -9   7-33.5851 114.634   6
  -9  -9  -7 253.777 112.582   1
   9  10 -15 1458.97 201.305   4
   9  10 -14 94.7729 99.9483   4
   9  10 -13 1098.90 165.867   4
  -9 -10  12 111.248 136.042   3
  -9 -10  11 193.319 118.082   3
  -9 -10  10 3273.55 294.267   3
  -9 -10   9 206.530 118.859   3
  -9 -10   8 996.234 173.052   3
  -9 -10   7 435.243 128.503   3
  -9 -10   6 3942.10 259.974   1
  -9 -10   6 3770.71 295.190   3
  -9 -10   5 327.880 96.8861   1
  -9 -10   5 40.0340 93.3250   3
  -9 -10   4 380.600 119.572   1
  -9 -10   4 304.280 130.520   3
  -9 -10   3 2681.97 233.548   1
  -9 -10   3 2858.59 247.397   3
  -9 -10   2 422.648 118.659   3
  -9 -10   2 559.447 123.640   1
  -9 -10   1 7255.20 391.376   1
  -9 -10   1 7447.87 390.525   3
  -9 -10   0-8.47092 87.7912   1
  -9 -10   0-51.4045 90.5408   3
  -9 -10  -1 759.731 157.909   1
  -9 -10  -2 3834.74 304.300   1
  -9 -10  -2 3602.48 266.329   7
  -9 -10  -3 822.777 142.098   7
  -9 -10  -3 674.899 155.053   1
  -9 -10  -4 81.8516 98.7922   1
  -9 -10  -4 45.1501 98.9979   7
  -9 -10  -5 192.820 116.771   1
  -9 -10  -5-15.5217 89.0273   7
  -9 -10  -6 382.015 118.828   7
  -9 -11  10 1940.94 243.202   3
  -9 -11   9 4.75119 113.320   3
  -9 -11   8 97.5713 121.452   3
  -9 -11   7 779.686 170.212   3
  -9 -11   6-146.473 119.284   3
  -9 -11   5 1281.68 186.074   3
  -9 -11   4 919.334 147.913   1
  -9 -11   4 944.168 170.809   3
  -9 -11   3 974.867 156.548   1
  -9 -11   3 937.382 169.768   3
  -9 -11   2 674.593 147.224   1
  -9 -11   2 882.652 171.635   3
  -9 -11   1 693.045 147.621   1
  -9 -11   1 625.899 151.277   3
  -9 -11   0 4808.15 334.605   1
  -9 -11  -1 3060.14 272.835   1
  -9 -11  -2 2453.77 253.733   1
  -9 -11  -3 894.769 174.058   1
  -9 -11  -5 260.786 127.175   7
  -9 -12   5 10065.3 528.580   3
  -9 -12   4 139.559 119.142   3
  -9 -12   3 7.14815 100.138   3
  -9 -12   2 10324.1 520.000   3
  -9 -12   1 6319.72 386.380   1
  -9 -12   1 6621.92 411.161   3
  -9 -12   0 7787.54 439.978   1
  10   0 -22 1999.61 239.318   4
  10   0 -21 42.9893 99.8818   4
  10   0 -20 1067.49 167.970   4
  10   0 -19 112.257 107.965   4
  10   0 -18 473.321 123.297   4
  10   0 -17 164.170 105.382   4
  10   0 -16 4430.49 286.765   4
  10   0 -15-2.63732 88.9277   4
  10   0 -14 615.034 127.637   4
  10   0 -13-92.9797 72.6388   4
  10   0 -12 16209.0 434.888   6
  10   0 -12 15003.6 510.799   4
  10   0 -11 90.8188 53.7424   6
  10   0 -11-19.6211 71.1984   4
  10   0 -10 372.506 69.2137   6
  10   0 -10 314.212 89.8400   4
  10   0  -9 71.2984 61.9269   6
  10   0  -9 48.3939 65.9785   4
  10   0  -8 1204.66 127.278   4
 -10   0   7 81.8479 70.5277   5
 -10   0   6 328.091 86.6766   5
 -10   0   5 6.90999 62.3862   5
 -10   0   4 6914.70 304.115   5
 -10   0   3 19.4027 73.7243   5
 -10   0   2 9372.37 364.438   5
 -10   0   1 153.500 86.8699   5
 -10   0   0 28974.0 758.049   5
 -10   0  -1 216.085 99.7413   5
 -10   0  -1 262.234 98.3877   1
 -10   0  -2 3806.51 223.332   1
 -10   0  -3 137.466 83.8854   2
 -10   0  -3 236.991 88.4055   1
 -10   0  -4 142.090 80.6711   2
 -10   0  -4 233.059 82.2615   1
 -10   0  -5 4.58318 65.7274   1
 -10   0  -5 135.495 83.4736   2
 -10   0  -6 2181.50 193.082   2
 -10   0  -6 2378.37 191.571   1
 -10   0  -7-54.9320 73.5877   1
 -10   0  -7-30.0912 78.3008   2
 -10   0  -8 26.3537 88.4866   2
 -10   0  -8 79.5582 72.2920   1
 -10   0  -9 35.9367 71.5194   1
 -10   0  -9 108.021 87.7841   2
 -10   0 -10 1386.34 164.565   1
 -10   0 -10 1528.93 196.148   2
 -10   0 -11-102.718 107.812   2
 -10   0 -12 2641.42 265.639   2
 -10   0 -13 255.467 129.822   4
 -10   0 -14 1929.55 230.983   4
  10  -1 -22 3708.90 303.596   4
  10   1 -21 1240.99 188.349   4
  10  -1 -21 840.098 160.042   4
  10   1 -20 0.54445 95.3677   4
  10  -1 -20-15.5668 87.9265   4
  10   1 -19-32.6146 88.1183   4
  10  -1 -19-117.047 97.4482   4
  10   1 -18 569.061 140.064   4
  10  -1 -18 555.504 131.107   4
  10   1 -17 1010.71 157.712   4
  10  -1 -17 781.400 128.287   4
  10  -1 -16 77.8235 85.5373   4
  10   1 -16 85.6438 99.4549   4
  10  -1 -15 901.119 133.744   4
  10   1 -15 1070.99 157.297   4
  10  -1 -14 5231.58 289.132   4
  10   1 -14 5265.27 298.117   4
  10  -1 -13 508.852 118.834   4
  10   1 -13 441.861 114.616   4
  10   1 -12 3568.57 164.583   6
  10  -1 -12 4084.58 246.119   4
  10   1 -12 3917.45 247.390   4
  10   1 -11 36119.5 764.173   6
  10  -1 -11 37080.7 819.089   6
  10  -1 -11 34621.0 879.152   4
  10   1 -11 36232.0 893.966   4
  10   1 -10 20250.8 502.388   6
  10  -1 -10 21798.0 551.437   6
  10  -1 -10 21612.7 607.802   4
  10   1 -10 20799.4 606.915   4
  10  -1  -9 26469.0 649.935   6
  10  -1  -9 26951.2 702.810   4
  10   1  -9 27392.6 710.651   4
  10  -1  -8 1216.76 112.090   6
 -10   1   8 1093.77 131.773   5
  10   1  -8 1185.54 131.375   4
 -10   1   7 607.485 105.034   5
  10   1  -7 493.214 92.4522   4
 -10   1   6-26.8580 65.6780   5
 -10  -1   6 51.8375 66.3281   5
 -10   1   5 86.4953 73.5519   5
 -10  -1   5-6.46648 73.2930   5
 -10   1   4 10287.9 381.624   5
 -10  -1   4 9934.73 370.885   5
 -10   1   3 1237.60 139.951   5
 -10   1   3 1181.97 52.3605   3
 -10  -1   3 1523.91 142.649   5
 -10   1   2 2857.35 198.746   5
 -10  -1   2 2736.34 191.017   5
 -10   1   1 2807.16 203.006   5
 -10  -1   1 2569.12 190.978   5
 -10  -1   0 1129.82 107.439   2
 -10   1   0 1056.44 136.094   5
 -10  -1   0 785.415 115.299   5
 -10  -1  -1 35018.7 810.753   2
 -10  -1  -1 36257.9 886.422   5
 -10  -1  -1 36819.4 873.418   1
 -10  -1  -2 30726.5 744.707   2
 -10   1  -2 31470.0 758.186   1
 -10  -1  -2 29515.4 780.000   1
 -10  -1  -3 20129.4 580.660   2
 -10   1  -3 20840.4 582.409   1
 -10  -1  -3 21378.6 614.586   1
 -10  -1  -4 1643.63 156.842   2
 -10   1  -4 1729.87 155.859   1
 -10  -1  -4 1688.13 171.056   1
 -10  -1  -5 63.1569 72.0067   1
 -10   1  -5 81.7416 82.3528   2
 -10  -1  -5 100.748 70.0450   2
 -10   1  -5-13.3650 70.4694   1
 -10   1  -6 264.742 88.7772   1
 -10  -1  -6 422.701 97.7778   1
 -10   1  -6 301.071 97.1797   2
 -10  -1  -6 340.618 90.2495   2
 -10   1  -7-47.1898 66.9571   1
 -10   1  -7 156.242 84.0066   2
 -10  -1  -7-42.6829 76.9819   1
 -10  -1  -7 253.207 94.5067   2
 -10   1  -8 921.077 146.838   2
 -10  -1  -8 828.630 139.089   2
 -10   1  -8 605.229 109.908   1
 -10  -1  -8 600.028 120.638   1
 -10  -1  -9 662.183 124.345   1
 -10   1  -9 719.101 133.502   2
 -10  -1  -9 825.832 146.249   2
 -10   1 -10 182.193 110.511   2
 -10  -1 -10 103.858 92.4957   1
 -10  -1 -10-55.4319 107.906   2
 -10  -1 -11 103.004 77.8478   1
 -10   1 -11 180.684 113.449   2
 -10   1 -12 146.063 98.2725   2
 -10   1 -13 3387.61 303.192   4
 -10   1 -14 2935.30 287.331   4
  10  -2 -22-9.25932 96.1464   4
  10   2 -21 555.277 143.033   4
  10  -2 -21 661.975 142.420   4
  10   2 -20 22.2369 103.446   4
  10  -2 -20 56.8392 87.1056   4
  10   2 -19 125.087 95.7725   4
  10  -2 -19 189.814 107.351   4
  10   2 -18 515.845 131.138   4
  10  -2 -18 673.041 135.423   4
  10   2 -17-43.0741 87.4657   4
  10  -2 -17 6.92376 79.8489   4
  10   2 -16 72.2371 98.5162   4
  10  -2 -16 29.4685 85.6186   4
  10  -2 -15 3587.54 247.215   4
  10   2 -15 3417.73 254.879   4
  10  -2 -14 4555.36 266.712   4
  10   2 -14 4671.04 288.473   4
  10  -2 -13 10927.6 420.394   4
  10   2 -13 10516.2 434.910   4
  10  -2 -12 163.238 81.1507   4
  10   2 -12 26.8583 81.5833   4
  10   2 -11 5626.65 199.540   6
  10  -2 -11 5631.43 282.758   4
  10   2 -11 5474.35 290.077   4
  10  -2 -10 685.559 98.1961   6
  10  -2 -10 727.799 109.248   4
  10   2 -10 562.622 110.855   4
  10  -2  -9 1624.52 138.191   6
 -10   2   9 1493.31 144.876   5
  10   2  -9 1431.61 148.945   4
  10  -2  -8 720.633 98.4171   6
 -10   2   8 793.084 114.926   5
  10   2  -8 735.788 108.401   4
  10  -2  -7-13.1918 70.6141   6
 -10   2   7 86.7219 75.9224   5
  10   2  -7-48.9372 74.3687   4
 -10  -2   6 8581.29 197.886   2
 -10   2   6 9261.46 357.866   5
 -10  -2   6 9383.59 354.545   5
  10   2  -6 8489.64 330.148   4
 -10  -2   5 556.984 48.6266   2
 -10   2   5 304.555 90.5394   5
 -10  -2   5 571.110 96.9705   5
 -10  -2   4 3235.46 127.754   2
 -10   2   4 2936.14 201.666   5
 -10  -2   4 2959.37 198.583   5
 -10  -2   3 1669.79 100.048   2
 -10  -2   3 1606.42 148.987   5
 -10   2   3 1697.63 161.018   5
 -10  -2   3 1706.33 95.8060   3
 -10  -2   2 13732.4 361.441   2
 -10   2   2 13573.6 466.204   5
 -10  -2   2 13776.8 448.021   5
 -10  -2   2 13523.9 310.205   3
 -10  -2   1 5530.24 214.860   2
 -10   2   1 5085.43 276.370   5
 -10  -2   1 5639.45 274.079   5
 -10  -2   0 195.825 58.9019   2
 -10  -2   0 105.319 79.8295   1
 -10  -2   0 173.610 70.8906   5
 -10  -2  -1 2947.12 170.656   2
 -10  -2  -1 2803.21 204.395   5
 -10  -2  -1 2813.05 204.278   1
 -10  -2  -2 1765.99 141.722   2
 -10  -2  -2 1860.77 172.604   1
 -10  -2  -3 874.879 113.313   2
 -10  -2  -3 834.391 131.791   1
 -10  -2  -4 2147.71 171.455   2
 -10   2  -4 2690.92 179.650   1
 -10  -2  -4 2488.25 199.743   1
 -10  -2  -5 1671.84 161.042   2
 -10   2  -5 1905.47 156.912   1
 -10  -2  -5 2077.00 188.508   1
 -10   2  -6 138.592 61.0157   1
 -10  -2  -6 158.654 82.4520   2
 -10   2  -7 240.060 103.086   2
 -10   2  -7 37.8562 56.5415   1
 -10  -2  -7 78.3578 80.2100   1
 -10  -2  -7 25.8003 78.8766   2
 -10   2  -8 202.865 96.5243   2
 -10  -2  -8 244.112 100.190   1
 -10  -2  -9 62.3748 91.5478   1
 -10   2  -9 296.549 121.453   2
 -10   2 -10 185.987 115.152   2
 -10  -2 -10 200.451 94.4884   1
 -10  -2 -11 177.750 101.804   1
 -10   2 -11 412.281 130.689   2
 -10  -2 -12 336.539 105.123   1
 -10   2 -12 124.863 103.234   2
  10  -3 -21 245.697 114.727   4
  10   3 -20 91.3179 104.085   4
  10  -3 -20 59.0339 88.6989   4
  10   3 -19 170.146 100.857   4
  10  -3 -19 154.657 99.6511   4
  10   3 -18 74.0055 100.790   4
  10  -3 -18 168.395 95.6403   4
  10  -3 -17 2319.32 207.862   4
  10   3 -17 2317.56 235.626   4
  10  -3 -16 3156.57 237.855   4
  10   3 -16 3057.36 258.463   4
  10  -3 -15 2510.28 202.549   4
  10   3 -15 2320.37 224.760   4
  10  -3 -14 2192.77 188.151   4
  10   3 -14 2571.61 221.509   4
  10  -3 -13 19272.2 592.533   4
  10   3 -13 19023.4 627.351   4
  10  -3 -12 15513.3 506.404   4
  10   3 -12 15658.4 541.044   4
 -10   3  11 8879.43 368.882   5
  10   3 -11 8654.37 372.056   4
  10  -3 -10 15559.8 495.572   6
 -10   3  10 15107.2 500.725   5
  10   3 -10 15944.7 513.294   4
  10  -3  -9 2909.18 193.315   6
 -10   3   9 2269.55 179.460   5
  10   3  -9 2799.07 197.899   4
  10  -3  -8 3034.05 194.871   6
 -10   3   8 2908.63 203.010   5
  10   3  -8 3352.10 209.268   4
  10  -3  -7 6519.85 293.697   6
 -10   3   7 6174.47 297.271   5
  10   3  -7 6122.53 283.174   4
  10  -3  -6 164.361 75.7093   6
 -10   3   6 260.661 86.1653   5
  10   3  -6 207.844 73.2513   4
  10  -3  -5 7783.37 318.263   6
 -10   3   5 7526.19 326.501   5
 -10  -3   5 7346.30 311.147   5
 -10   3   4 14745.7 483.784   5
 -10  -3   4 14616.5 467.039   5
 -10   3   3 3719.56 231.022   5
 -10  -3   3 3775.62 217.731   5
 -10  -3   3 4055.62 172.392   3
 -10   3   2 523.690 113.147   5
 -10  -3   2 367.978 87.1032   5
 -10  -3   2 366.766 97.7315   1
 -10  -3   2 330.564 53.5172   3
 -10   3   1 19776.0 603.596   5
 -10  -3   1 18969.0 557.973   5
 -10  -3   1 20218.0 440.944   3
 -10  -3   1 18795.2 578.520   1
 -10  -3   0 32939.2 807.743   5
 -10  -3   0 32383.5 832.340   1
 -10  -3  -1 2570.22 189.039   5
 -10  -3  -1 2681.50 202.908   1
 -10  -3  -2 14871.6 515.838   1
 -10   3  -3 751.916 105.280   1
 -10  -3  -3 571.180 124.018   1
 -10  -3  -4 28.6058 79.9762   1
 -10   3  -4 315.006 77.7296   1
 -10  -3  -5 2508.15 211.965   1
 -10   3  -5 2615.25 175.394   1
 -10  -3  -6 132.512 89.5269   1
 -10  -3  -7 1183.53 160.455   1
 -10   3  -8 4356.14 302.215   2
 -10  -3  -8 3675.09 281.249   1
 -10   3  -9 287.171 113.471   2
 -10  -3  -9 118.742 98.9092   1
 -10   3 -10 155.619 119.174   2
 -10  -3 -10 33.6262 88.3033   1
 -10   3 -11 3651.82 306.010   2
 -10  -3 -11 3751.86 294.378   1
 -10   3 -12 4150.54 331.247   2
 -10  -3 -12 4424.85 324.955   1
 -10  -3 -13-114.119 102.154   1
  10   4 -20 750.997 171.025   4
  10  -4 -20 971.466 159.157   4
  10  -4 -19 7849.49 390.978   4
  10   4 -19 8077.69 453.378   4
  10   4 -18 1415.24 195.880   4
  10  -4 -18 1147.91 158.697   4
  10  -4 -17 13575.7 507.558   4
  10   4 -17 13579.0 567.908   4
  10   4 -16 200.065 124.860   4
  10  -4 -16-1.89609 86.0674   4
  10  -4 -15 31196.0 831.331   4
  10   4 -15 30924.0 901.035   4
  10   4 -14 351.428 119.169   4
  10  -4 -14 514.816 112.172   4
 -10   4  13 24997.1 715.158   5
  10   4 -13 25788.6 762.542   4
  10   4 -12 1575.87 172.886   4
 -10   4  12 1671.54 162.517   5
 -10   4  11 26645.6 725.228   5
  10   4 -11 26193.6 744.445   4
 -10   4  10 357.912 101.782   5
  10   4 -10 212.552 87.9024   4
  10  -4  -9 4297.72 256.072   6
 -10   4   9 3851.73 238.574   5
  10   4  -9 4359.02 246.738   4
  10  -4  -8 1924.30 171.477   6
 -10   4   8 1965.60 170.499   5
  10   4  -8 2268.86 177.995   4
  10  -4  -7 26845.5 715.026   6
 -10   4   7 26533.3 712.306   5
  10   4  -7 26061.3 689.927   4
  10  -4  -6 21.7591 75.4220   6
 -10   4   6 146.571 96.0609   5
  10   4  -6 234.397 79.1360   4
  10  -4  -5 27467.6 729.551   6
 -10   4   5 26961.4 736.080   5
 -10  -4   5 28367.9 715.974   5
  10   4  -5 27728.1 700.386   4
 -10  -4   4 136.501 63.8411   3
  10  -4  -4 110.366 85.0490   6
 -10   4   4 136.908 89.6458   5
 -10  -4   4 214.443 74.3275   5
  10  -4  -3 31176.6 798.990   6
 -10   4   3 31474.4 819.422   5
 -10  -4   3 31153.6 776.100   5
 -10  -4   3 32653.7 816.319   1
 -10  -4   3 31235.8 707.830   3
  10  -4  -2 230.991 102.625   6
 -10   4   2 202.340 95.2753   5
 -10  -4   2 294.312 99.6953   1
 -10  -4   2 89.0003 73.0747   5
 -10  -4   2 71.5471 48.4808   3
 -10  -4   1 30615.6 759.411   5
 -10  -4   1 30150.6 666.657   3
 -10  -4   1 31708.6 819.635   1
 -10  -4   0 3290.95 202.543   5
 -10  -4   0 3448.74 238.861   1
 -10  -4  -1 21648.6 605.114   5
 -10  -4  -1 21305.1 657.516   1
 -10  -4  -2 2899.93 226.475   1
 -10   4  -3 7646.47 295.228   1
 -10  -4  -3 8028.23 378.624   1
 -10  -4  -4 224.847 104.936   1
 -10   4  -4 133.752 63.7284   1
 -10  -4  -5 2379.99 214.539   1
 -10  -4  -6 421.993 116.513   1
 -10  -4  -7 14180.8 556.332   1
 -10  -4  -8 1215.21 172.453   1
 -10  -4  -9 254.829 118.492   1
 -10   4 -10 287.492 130.068   2
 -10  -4 -10 270.078 112.519   1
 -10   4 -11 3264.69 292.285   2
 -10  -4 -11 3360.28 290.310   1
 -10  -4 -12 1558.04 210.584   1
  10   5 -19 68.2736 106.766   4
  10   5 -18 129.373 117.879   4
  10   5 -17 173.251 102.439   4
 -10   5  16 5227.72 297.089   5
  10   5 -16 4919.90 330.697   4
  10   5 -15 424.449 143.177   4
 -10   5  15 157.553 74.3265   5
 -10   5  14 13684.1 488.745   5
  10   5 -14 13407.2 535.336   4
  10   5 -13 493.800 128.378   4
 -10   5  13 277.240 94.0525   5
 -10   5  12 13095.6 468.252   5
  10   5 -12 13491.5 510.788   4
 -10   5  11 2807.60 201.130   5
  10   5 -11 2806.09 219.868   4
 -10   5  10 2986.85 207.646   5
  10   5 -10 2882.12 212.702   4
 -10   5   9 4459.57 251.623   5
  10   5  -9 4492.26 259.085   4
  10  -5  -8 12874.7 476.797   6
 -10   5   8 13000.6 454.710   5
  10   5  -8 12598.9 441.978   4
  10  -5  -7 9755.79 399.208   6
 -10   5   7 9519.21 384.165   5
  10   5  -7 9728.54 373.160   4
  10  -5  -6 838.583 127.294   6
 -10   5   6 1090.08 135.818   5
  10   5  -6 827.028 114.550   4
 -10  -5   5 365.965 94.5325   3
 -10  -5   5 401.512 109.750   1
  10  -5  -5 200.391 88.5861   6
 -10   5   5 238.036 84.3644   5
 -10  -5   5 301.852 88.5447   5
  10   5  -5 233.634 71.9793   4
  10  -5  -4 16606.2 543.986   6
 -10   5   4 16885.4 550.002   5
 -10  -5   4 16642.2 507.892   5
 -10  -5   4 17040.1 547.760   1
 -10  -5   4 18047.7 504.728   3
  10  -5  -3 4935.97 281.134   6
 -10   5   3 5137.72 282.613   5
 -10  -5   3 4655.30 243.802   5
 -10  -5   3 4849.07 231.514   3
 -10  -5   3 5155.55 286.284   1
  10  -5  -2 9502.16 390.733   6
 -10  -5   2 9737.32 361.682   5
 -10  -5   2 9306.40 327.912   3
 -10  -5   2 9647.41 400.930   1
  10  -5  -1 459.025 114.760   6
 -10  -5   1 291.185 77.9906   5
 -10  -5   1 443.306 116.412   1
 -10  -5   1 470.768 82.7662   3
  10  -5   0 13408.3 489.792   6
 -10  -5   0 14526.6 455.071   5
 -10  -5   0 14127.5 410.912   3
 -10  -5   0 14346.0 518.962   1
 -10  -5  -1 423.181 101.394   1
  10  -5   1 753.920 133.416   6
 -10  -5  -1 570.978 100.228   5
 -10  -5  -2 748.868 137.002   1
 -10  -5  -3 4573.03 299.583   1
 -10  -5  -4 150.130 89.7165   1
 -10  -5  -5 344.188 107.832   1
 -10  -5  -6 3732.65 276.541   1
 -10  -5  -7 1750.77 209.337   1
 -10  -5  -8 5243.92 343.938   1
 -10  -5  -9 547.553 153.242   1
 -10  -5 -10 1863.70 219.171   1
 -10  -5 -10 1750.61 220.030   7
 -10  -5 -11-6.70471 94.8300   1
  10   6 -18-16.3169 96.4790   4
  10   6 -17 8.87349 100.910   4
  10   6 -16 2413.81 243.695   4
  10   6 -15 4764.24 324.283   4
  10   6 -14 2198.22 219.517   4
 -10   6  14 2231.04 193.519   5
  10   6 -13 185.442 110.173   4
 -10   6  13 104.785 65.9866   5
 -10   6  12 4049.56 246.610   5
  10   6 -12 4388.88 285.565   4
 -10   6  11 3658.08 232.340   5
  10   6 -11 3756.33 252.998   4
 -10   6  10 20.5177 73.7864   5
  10   6 -10 53.0392 79.2955   4
 -10   6   9 1584.10 161.079   5
  10   6  -9 1436.50 153.052   4
 -10   6   8 726.898 115.797   5
 -10  -6   8 758.265 125.834   1
  10   6  -8 774.351 116.994   4
 -10  -6   7 625.080 115.773   1
 -10   6   7 509.184 106.410   5
  10   6  -7 533.833 104.324   4
 -10  -6   6 1350.79 148.174   3
  10  -6  -6 1112.35 135.885   6
 -10  -6   6 1408.51 156.339   1
 -10   6   6 1361.36 149.313   5
  10   6  -6 1270.51 130.568   4
 -10  -6   5 115.652 73.1835   3
  10  -6  -5-77.7316 89.0102   6
 -10   6   5 122.319 76.7616   5
  10   6  -5 1.17970 60.2361   4
 -10  -6   4 394.670 89.4411   3
  10  -6  -4 391.922 99.3273   6
 -10  -6   4 564.018 116.341   1
 -10  -6   4 475.022 90.4968   5
  10  -6  -3 2469.72 204.697   6
 -10  -6   3 2748.25 183.761   5
 -10  -6   3 2580.08 180.144   3
 -10  -6   3 2276.00 202.369   1
  10  -6  -2 4033.39 262.045   6
 -10  -6   2 4542.60 234.819   5
 -10  -6   2 4255.74 230.879   3
 -10  -6   2 4526.32 282.727   1
  10  -6  -1 643.912 125.941   6
 -10  -6   1 567.174 91.7633   5
 -10  -6   1 568.147 91.7886   3
 -10  -6   1 773.441 130.138   1
 -10  -6   0-26.4529 86.0637   1
  10  -6   0 68.4427 78.3586   6
 -10  -6   0 33.1037 65.7894   5
 -10  -6   0-26.9993 62.4892   3
  10  -6   1 2184.16 195.046   6
 -10  -6  -1 2291.88 163.320   5
 -10  -6  -1 2247.03 207.427   1
 -10  -6  -2 409.273 120.786   1
  10  -6   2 306.608 116.120   6
  10  -6   3 387.845 124.047   6
 -10  -6  -3-57.0403 97.4189   1
  10  -6   4 664.366 134.760   6
 -10  -6  -4 538.114 129.952   1
  10  -6   5 1162.39 171.322   6
 -10  -6  -5 928.830 157.658   1
 -10  -6  -6-17.5315 86.2973   1
  10  -6   6 149.216 96.4503   6
 -10  -6  -7 382.966 130.106   1
  10  -6   7 382.652 116.806   6
 -10  -6  -8 1282.48 188.197   7
  10  -6   8 1318.22 179.839   6
 -10  -6  -8 1411.30 190.157   1
 -10  -6  -9 2082.60 236.592   7
  10  -6   9 1870.71 214.495   6
 -10  -6  -9 1896.91 228.889   1
 -10  -6 -10 1351.17 205.961   7
 -10  -6 -10 1253.84 200.329   1
  10   7 -17 276.765 131.435   4
  10   7 -16 1281.94 188.925   4
  10   7 -15-133.995 106.570   4
  10   7 -14 100.650 98.7250   4
  10   7 -13 390.044 108.813   4
  10   7 -12 648.176 132.670   4
  10   7 -11 575.875 125.049   4
 -10   7  11 563.915 107.859   5
 -10  -7  11 588.609 118.864   1
 -10  -7  10 39.1836 70.9931   1
 -10   7  10 12.5199 77.4469   5
  10   7 -10 103.798 88.3031   4
 -10  -7   9 31.1281 74.7608   1
 -10   7   9 46.7860 64.4882   5
  10   7  -9 89.5793 73.4696   4
 -10  -7   8 134.141 85.2735   1
 -10   7   8 114.732 80.2818   5
  10   7  -8 108.518 77.3960   4
 -10   7   7 4131.07 246.096   5
  10   7  -7 4320.64 246.524   4
 -10  -7   7 3894.39 266.002   3
 -10  -7   7 3986.48 255.278   1
 -10  -7   6 98.3704 94.7741   3
 -10  -7   6 58.7500 71.5195   1
  10   7  -6-1.22142 65.3604   4
 -10  -7   5 518.929 106.167   3
 -10  -7   5 469.685 89.2618   5
 -10  -7   5 875.815 139.887   1
  10   7  -5 576.117 94.9690   4
  10  -7  -4 7293.87 374.591   6
 -10  -7   4 7072.15 304.401   5
 -10  -7   4 6923.54 328.582   3
 -10  -7   4 7294.49 357.056   1
 -10  -7   3 273.664 82.6111   5
  10  -7  -3 175.009 85.9086   6
 -10  -7   3 173.391 81.2294   1
 -10  -7   3 226.393 84.9396   3
 -10  -7   2 102.626 84.0191   1
  10  -7  -2 66.8314 83.9171   6
 -10  -7   2 170.197 67.3572   5
 -10  -7   2 91.7440 62.6810   3
  10  -7  -1 3458.97 255.688   6
 -10  -7   1 3487.77 221.838   3
 -10  -7   1 3122.99 245.802   1
 -10  -7   0 4166.88 283.600   1
  10  -7   0 4297.19 281.023   6
 -10  -7   0 4102.61 242.327   3
 -10  -7  -1 398.410 108.642   1
  10  -7   1 512.752 124.101   6
  10  -7   2 1674.80 185.482   6
 -10  -7  -2 1569.79 191.046   1
  10  -7   3 111.221 94.3828   6
 -10  -7  -3 31.3476 81.4210   1
  10  -7   4 44.5834 97.5879   6
 -10  -7  -4 24.1908 93.7367   1
 -10  -7  -5-80.5598 84.0145   1
 -10  -7  -5 168.848 100.142   7
  10  -7   5-9.78173 87.5093   6
 -10  -7  -6 192.804 113.532   7
 -10  -7  -6-13.7983 102.399   1
  10  -7   6 337.962 112.263   6
 -10  -7  -7 642.977 145.203   7
  10  -7   7 985.144 161.220   6
 -10  -7  -7 656.307 157.642   1
 -10  -7  -8 870.866 172.003   7
  10  -7   8 587.104 135.719   6
 -10  -7  -8 429.709 141.828   1
 -10  -7  -9 33.3304 117.203   7
 -10  -7  -9 62.5714 95.5235   1
  10  -7   9 5.37761 103.866   6
  10   8 -17 1880.76 232.782   4
  10   8 -16 6175.71 392.126   4
  10   8 -15 2155.43 233.430   4
  10   8 -14 352.943 109.166   4
  10   8 -13 107.418 86.2419   4
  10   8 -12 2517.80 226.975   4
  10   8 -11 110.503 91.0211   4
 -10  -8  10 269.029 90.0569   1
  10   8 -10 191.636 91.9328   4
 -10  -8   9 391.452 103.901   1
  10   8  -9 391.658 101.724   4
 -10  -8   8 126.855 99.1584   3
 -10  -8   8 29.6924 69.3966   1
  10   8  -8 23.0767 64.7266   4
 -10  -8   7 296.748 106.778   3
 -10  -8   7 396.198 92.9403   1
  10   8  -7 384.552 91.5367   4
 -10  -8   6 54.6589 93.7561   3
 -10  -8   6 96.0641 86.5590   1
 -10  -8   5 1241.20 154.975   3
 -10  -8   5 961.441 142.390   1
 -10  -8   4 4092.69 267.946   3
 -10  -8   4 3863.39 268.832   1
 -10  -8   3 6654.64 334.635   3
 -10  -8   3 5876.51 333.583   1
 -10  -8   2 3662.22 265.342   1
 -10  -8   2 3268.08 209.389   7
  10  -8  -2 3327.38 262.328   6
 -10  -8   2 3484.90 237.940   3
 -10  -8   1 120.064 72.9014   7
 -10  -8   1 191.850 97.6437   1
  10  -8  -1 135.617 92.3154   6
 -10  -8   1 164.375 78.7676   3
 -10  -8   0 222.842 87.9796   7
 -10  -8   0 258.406 102.520   1
  10  -8   0 99.8303 98.1210   6
 -10  -8   0 191.188 84.0677   3
 -10  -8  -1 588.725 117.194   7
  10  -8   1 464.473 114.893   6
 -10  -8  -1 719.321 143.063   1
 -10  -8  -2 50.4113 72.7291   7
  10  -8   2-63.6851 96.0308   6
 -10  -8  -2-13.3463 101.937   1
 -10  -8  -3 629.431 126.987   7
  10  -8   3 511.997 123.405   6
 -10  -8  -3 754.960 151.287   1
 -10  -8  -4 553.295 140.558   1
 -10  -8  -4 673.418 138.187   7
  10  -8   4 747.034 142.384   6
 -10  -8  -5 43.3775 92.0383   7
 -10  -8  -5 44.1846 103.069   1
  10  -8   5 193.895 108.783   6
 -10  -8  -6 1987.87 220.128   7
  10  -8   6 2213.76 223.484   6
 -10  -8  -6 2257.22 247.451   1
 -10  -8  -7 802.675 165.277   7
  10  -8   7 747.813 160.535   6
 -10  -8  -7 938.578 179.012   1
  10  -8   8 426.995 138.634   6
  10   9 -16 1156.44 191.997   4
  10   9 -15 202.732 119.517   4
  10   9 -14 87.6480 115.329   4
  10   9 -13 815.325 153.485   4
  10   9 -12 460.713 131.280   4
  10   9 -11 390.142 123.342   4
 -10  -9  10 240.331 122.584   3
  10   9 -10 202.064 97.4225   4
 -10  -9   9 427.446 130.772   3
 -10  -9   8-0.31473 73.1049   1
 -10  -9   8 98.8554 104.640   3
 -10  -9   7 437.859 127.382   3
 -10  -9   7 381.954 100.495   1
 -10  -9   6 1559.40 189.511   3
 -10  -9   6 1158.07 158.830   1
 -10  -9   5 847.496 134.414   1
 -10  -9   5 608.087 123.695   3
 -10  -9   4 1938.31 202.365   1
 -10  -9   4 1820.90 195.730   3
 -10  -9   3 3649.79 272.029   1
 -10  -9   3 3910.84 274.819   3
 -10  -9   2 2546.80 233.916   1
 -10  -9   2 2525.12 217.475   3
 -10  -9   1 910.158 159.482   1
 -10  -9   1 1200.74 159.663   3
 -10  -9   0 4637.13 320.602   1
 -10  -9   0 4784.55 285.930   7
 -10  -9   0 5067.63 304.148   3
 -10  -9  -1 415.584 107.505   7
 -10  -9  -1 383.300 113.759   1
 -10  -9  -2 2378.07 244.110   1
 -10  -9  -2 2469.43 220.126   7
  10  -9   2 2816.84 262.060   6
 -10  -9  -3 3.24705 88.7526   1
 -10  -9  -3 133.590 98.7125   7
  10  -9   3-178.158 125.166   6
 -10  -9  -4 2492.64 234.167   7
 -10  -9  -4 2212.57 237.469   1
  10  -9   4 2293.77 241.456   6
 -10  -9  -5 1149.90 190.883   7
  10  -9   5 773.276 149.988   6
 -10  -9  -5 914.543 167.144   1
 -10  -9  -6 265.201 120.570   7
  10  -9   6 27.3849 98.5132   6
  10  -9   7 79.2854 106.514   6
 -10 -10  12 50.0389 123.198   3
 -10 -10  11 1769.03 230.369   3
 -10 -10  10 106.191 103.611   3
 -10 -10   9 497.401 149.735   3
 -10 -10   8 97.5392 100.547   3
 -10 -10   7 343.262 123.639   3
 -10 -10   6 2185.13 203.533   1
 -10 -10   6 2542.06 248.044   3
 -10 -10   5 83.9953 97.6688   1
 -10 -10   5-23.0726 91.8615   3
 -10 -10   4 10386.0 462.939   1
 -10 -10   4 9194.86 458.643   3
 -10 -10   3 1720.55 195.733   1
 -10 -10   3 1460.14 189.394   3
 -10 -10   2 503.818 126.696   1
 -10 -10   2 396.562 119.611   3
 -10 -10   1 58.9856 84.7778   3
 -10 -10   1 45.7725 99.5786   1
 -10 -10   0 246.567 116.937   1
 -10 -10  -1 34.9083 99.6292   1
 -10 -10  -2 38.8712 103.961   1
 -10 -10  -3 958.083 158.805   7
 -10 -10  -3 833.560 168.958   1
 -10 -10  -4-11.6337 90.5934   7
 -10 -10  -5 220.808 122.326   7
 -10 -11   9 9508.12 513.493   3
 -10 -11   8 11528.0 559.335   3
 -10 -11   7 1075.58 184.873   3
 -10 -11   6 1804.19 227.547   3
 -10 -11   5 5430.27 365.639   3
 -10 -11   4 3581.46 277.177   1
 -10 -11   4 3423.45 288.114   3
 -10 -11   3 141.157 94.1262   1
 -10 -11   3 194.021 121.659   3
 -10 -11   2-132.873 90.6954   1
 -10 -11   2 96.0496 105.728   3
 -10 -11   1 7845.29 441.037   1
 -10 -11   1 8025.17 433.353   3
 -10 -11   0 2128.93 233.505   1
 -10 -11  -1 920.862 174.427   1
 -10 -12   3 256.498 130.803   3
 -10 -12   2 6057.22 396.622   3
  11   0 -21 42.0001 105.772   4
  11   0 -20-48.3297 103.153   4
  11   0 -19-90.5794 95.7717   4
  11   0 -18 49.9841 95.1316   4
  11   0 -17 1471.19 182.115   4
  11   0 -16-74.1563 94.6252   4
  11   0 -15 480.523 121.085   4
  11   0 -14-34.6724 83.7321   4
  11   0 -13 3316.40 235.582   4
  11   0 -12-42.8356 53.3534   6
  11   0 -12 96.7113 77.9489   4
  11   0 -11 6498.68 260.045   6
  11   0 -11 6608.60 321.513   4
  11   0 -10 15.7918 59.0900   6
  11   0 -10-58.9661 86.6311   4
  11   0  -9 140.284 84.3888   4
 -11   0   8 2.45657 73.6779   5
 -11   0   7 11052.5 415.247   5
 -11   0   6 7.28419 72.0636   5
 -11   0   5 17.4903 73.2245   5
 -11   0   4 37.8539 81.1644   5
 -11   0   3 1652.38 163.670   5
 -11   0   2-60.6979 75.1313   5
 -11   0   1 16984.1 550.704   5
 -11   0   0 62.2877 86.2925   5
 -11   0  -1 3620.03 231.955   1
 -11   0  -2 167.270 83.2207   1
 -11   0  -3 4599.10 255.453   2
 -11   0  -3 4694.35 267.497   1
 -11   0  -4-31.8336 63.5434   2
 -11   0  -4 27.8801 73.8674   1
 -11   0  -5 2133.42 193.490   2
 -11   0  -5 1949.21 179.431   1
 -11   0  -6-105.950 96.4170   1
 -11   0  -6 75.3357 72.1406   2
 -11   0  -7 81.4385 83.8710   1
 -11   0  -7 87.9884 78.3934   2
 -11   0  -8 101.344 98.1162   2
 -11   0  -8-11.4066 73.6728   1
 -11   0  -9 3004.62 234.904   1
 -11   0  -9 3275.39 271.720   2
 -11   0 -10 348.801 124.795   2
 -11   0 -11 2451.55 251.493   2
 -11   0 -13 1909.23 229.830   4
  11  -1 -21 337.271 119.050   4
  11   1 -21 195.762 111.554   4
  11  -1 -20 546.554 136.313   4
  11   1 -20 608.267 149.987   4
  11  -1 -19 324.734 108.329   4
  11   1 -19 476.630 154.373   4
  11  -1 -18 742.926 146.633   4
  11   1 -18 790.521 155.355   4
  11  -1 -17-38.6729 91.2372   4
  11   1 -17-101.661 84.7262   4
  11  -1 -16 442.658 114.692   4
  11   1 -16 875.724 148.350   4
  11  -1 -15 157.442 86.1894   4
  11   1 -15 153.132 94.0004   4
  11  -1 -14 41.7887 79.9441   4
  11   1 -14-15.1200 84.6331   4
  11  -1 -13 281.644 100.308   4
  11   1 -13 173.545 87.5149   4
  11   1 -12 5979.11 231.253   6
  11  -1 -12 6312.66 270.542   6
  11  -1 -12 6247.32 313.255   4
  11   1 -12 6290.30 324.143   4
  11   1 -11 7423.08 266.905   6
  11  -1 -11 7410.63 295.732   6
  11  -1 -11 7568.05 343.165   4
  11   1 -11 7355.02 344.223   4
  11  -1 -10 16635.1 485.320   6
  11  -1 -10 16977.0 539.167   4
  11   1 -10 16477.4 539.978   4
  11  -1  -9 4172.39 217.060   6
 -11   1   9 4278.60 250.046   5
  11   1  -9 4042.96 240.569   4
  11  -1  -8 130.032 68.5789   6
 -11   1   8 36.7004 80.8272   5
  11   1  -8 62.7447 79.7316   4
 -11   1   7 113.096 82.0630   5
 -11  -1   7 97.8378 85.7563   5
 -11   1   6 1384.31 154.548   5
 -11  -1   6 1292.88 146.800   5
 -11   1   5 4394.98 253.995   5
 -11  -1   5 4990.95 265.850   5
 -11   1   4-29.7235 85.3482   5
 -11  -1   4 107.915 83.3066   5
 -11   1   3 1867.42 175.128   5
 -11  -1   3 1539.74 162.961   5
 -11   1   2 112.786 89.5993   5
 -11  -1   2 101.864 85.5521   5
 -11  -1   1 170.972 56.1659   2
 -11   1   1 107.894 79.4670   5
 -11  -1   1 86.8682 87.3028   5
 -11  -1   0 4459.26 217.957   2
 -11   1   0 4514.24 273.203   5
 -11  -1   0 4829.00 271.906   5
 -11  -1   0 4453.84 252.677   1
 -11  -1  -1 1295.90 126.253   2
 -11  -1  -1 1675.01 173.342   5
 -11  -1  -1 1699.26 168.982   1
 -11  -1  -2 8729.80 343.077   2
 -11   1  -2 8816.94 365.449   1
 -11  -1  -2 8942.29 376.915   1
 -11  -1  -3 221.675 80.7480   2
 -11   1  -3 178.483 85.3222   1
 -11  -1  -3 139.616 83.7563   1
 -11  -1  -4 2045.96 173.542   2
 -11   1  -4 2019.41 174.506   1
 -11  -1  -4 2178.29 193.929   1
 -11  -1  -5-44.9436 90.1651   1
 -11   1  -5 153.959 89.3970   2
 -11  -1  -5-76.9995 66.6718   2
 -11   1  -5 92.3127 79.0796   1
 -11   1  -6 563.267 104.850   1
 -11  -1  -6 701.636 129.897   1
 -11   1  -6 876.557 141.251   2
 -11  -1  -6 796.028 129.462   2
 -11   1  -7 1490.37 159.216   1
 -11   1  -7 1387.01 173.756   2
 -11  -1  -7 820.586 138.239   1
 -11  -1  -7 1126.48 153.600   2
 -11   1  -8 1012.61 161.847   2
 -11  -1  -8 890.576 144.206   2
 -11   1  -8 892.312 131.069   1
 -11  -1  -8 1158.25 160.536   1
 -11  -1  -9 84.6880 86.6107   1
 -11   1  -9 39.3321 83.0342   2
 -11  -1  -9-58.1207 97.3801   2
 -11  -1 -10 1010.06 158.516   1
 -11   1 -10 1185.47 183.369   2
 -11  -1 -10 1177.43 181.745   2
 -11   1 -11 182.064 113.083   2
  11  -2 -22 1812.65 218.636   4
  11  -2 -21 2445.66 242.632   4
  11  -2 -20 2935.99 261.638   4
  11   2 -20 3570.19 299.319   4
  11   2 -19-100.185 110.773   4
  11  -2 -19-53.0511 96.2265   4
  11  -2 -18 63.8384 101.578   4
  11   2 -18 10.5030 86.6282   4
  11  -2 -17 586.487 134.782   4
  11   2 -17 523.451 133.307   4
  11  -2 -16 1310.32 164.812   4
  11   2 -16 1295.79 174.083   4
  11  -2 -15 1149.47 156.479   4
  11   2 -15 1514.07 184.172   4
  11  -2 -14 3028.75 226.006   4
  11   2 -14 2973.27 234.562   4
  11  -2 -13 1024.05 147.001   4
  11   2 -13 1107.91 151.089   4
  11  -2 -12 814.441 130.383   4
  11   2 -12 943.887 143.358   4
  11  -2 -11 3255.33 203.867   6
 -11   2  11 3409.72 231.277   5
  11   2 -11 3104.10 225.049   4
  11  -2 -10 1722.80 147.572   6
 -11   2  10 1565.91 158.511   5
  11   2 -10 1722.31 167.923   4
  11  -2  -9 625.539 93.9230   6
 -11   2   9 506.773 102.528   5
  11   2  -9 807.153 118.976   4
  11  -2  -8 1709.91 143.932   6
 -11   2   8 1874.57 169.982   5
  11   2  -8 1578.97 151.798   4
  11  -2  -7 714.285 107.488   6
 -11   2   7 361.039 105.743   5
 -11  -2   7 594.025 112.180   5
  11   2  -7 506.933 103.282   4
 -11   2   6 1.29784 79.1364   5
 -11  -2   6 40.1287 75.3625   5
 -11  -2   5 1.18956 27.0719   2
 -11   2   5-44.8242 79.5023   5
 -11  -2   5 96.0794 88.5179   5
 -11  -2   4 110.531 39.5697   2
 -11   2   4-23.3009 82.2198   5
 -11  -2   4-26.5044 72.8853   5
 -11  -2   3 878.980 82.1744   2
 -11   2   3 684.465 127.664   5
 -11  -2   3 815.846 114.760   5
 -11  -2   3 747.421 61.8278   3
 -11  -2   2 4343.40 188.135   2
 -11   2   2 4176.28 263.693   5
 -11  -2   2 4540.37 257.340   5
 -11  -2   1 43.9248 47.0706   2
 -11   2   1 44.5527 82.1019   5
 -11  -2   1-9.88850 70.5469   5
 -11  -2   1-25.8792 83.6509   1
 -11  -2   0 11871.8 373.563   2
 -11  -2   0 11701.5 440.979   5
 -11  -2   0 11129.9 435.006   1
 -11  -2  -1 6415.36 273.583   2
 -11  -2  -1 6784.58 331.963   5
 -11  -2  -1 6673.11 329.292   1
 -11  -2  -2 2066.70 163.225   2
 -11   2  -2 2843.74 193.562   1
 -11  -2  -2 2074.88 186.934   1
 -11   2  -3 1370.95 141.991   1
 -11  -2  -3 962.516 121.145   2
 -11  -2  -3 927.025 148.727   1
 -11  -2  -4 183.377 83.9324   1
 -11  -2  -4 38.5842 65.3272   2
 -11   2  -4 215.993 80.2459   1
 -11  -2  -5 333.454 108.337   1
 -11  -2  -5 500.620 104.153   2
 -11   2  -5 453.115 92.6845   1
 -11   2  -6 872.352 119.564   1
 -11  -2  -6 1109.68 153.540   1
 -11  -2  -6 741.211 121.447   2
 -11   2  -7 55.4217 92.6122   2
 -11  -2  -7 188.458 109.692   1
 -11  -2  -7 54.0858 74.8329   2
 -11   2  -8 2.51417 90.8188   2
 -11  -2  -8 149.124 93.3250   1
 -11  -2  -9 278.882 105.559   1
 -11   2  -9 49.2811 90.4714   2
 -11   2 -10 238.304 121.534   2
 -11  -2 -10 205.770 99.0901   1
 -11  -2 -11 64.2155 83.9172   1
 -11   2 -11 442.967 140.832   2
  11  -3 -22 549.617 139.910   4
  11  -3 -21 8068.40 426.962   4
  11   3 -20 381.616 146.941   4
  11  -3 -20 413.119 119.400   4
  11   3 -19 1247.26 188.620   4
  11  -3 -19 1436.43 185.898   4
  11   3 -18 1442.26 197.276   4
  11  -3 -18 1221.99 163.484   4
  11   3 -17 2081.33 222.614   4
  11  -3 -17 2051.71 199.642   4
  11  -3 -16 4772.23 289.660   4
  11   3 -16 4859.88 318.471   4
  11  -3 -15 2069.92 193.759   4
  11   3 -15 2176.70 216.240   4
  11  -3 -14 637.861 122.659   4
  11   3 -14 548.769 122.158   4
  11   3 -13 7893.95 375.377   4
 -11   3  12 1753.34 172.953   5
  11   3 -12 1663.33 175.355   4
 -11   3  11 9263.66 393.206   5
  11   3 -11 8801.06 384.399   4
  11  -3 -10 1367.24 142.641   6
 -11   3  10 1543.35 158.688   5
  11   3 -10 1480.03 157.302   4
  11  -3  -9 29053.6 750.013   6
 -11   3   9 28277.8 774.453   5
  11   3  -9 28405.6 760.282   4
  11  -3  -8 882.445 121.216   6
 -11   3   8 1348.40 152.298   5
  11   3  -8 894.382 127.163   4
  11  -3  -7 7982.62 339.515   6
 -11   3   7 8694.84 368.910   5
  11   3  -7 7774.16 333.785   4
  11  -3  -6 1307.76 142.257   6
 -11   3   6 1491.46 161.940   5
 -11  -3   6 1289.22 145.437   5
  11  -3  -5 10698.0 393.509   6
 -11   3   5 9975.78 403.182   5
 -11  -3   5 9684.08 384.205   5
 -11   3   4 6863.27 327.688   5
 -11  -3   4 6229.88 296.136   5
 -11  -3   4 6392.61 233.284   3
 -11   3   3 15232.0 518.412   5
 -11  -3   3 14566.7 486.637   5
 -11  -3   3 14627.9 375.477   3
 -11   3   2 4119.14 259.953   5
 -11  -3   2 4145.17 241.558   5
 -11  -3   2 3821.58 246.226   1
 -11  -3   1 4588.14 258.575   5
 -11  -3   1 5000.57 283.014   1
 -11  -3   0 3100.29 219.824   5
 -11  -3   0 3004.99 227.342   1
 -11  -3  -1 23456.4 670.069   5
 -11  -3  -1 21930.7 675.456   1
 -11  -3  -2 565.324 129.840   1
 -11   3  -3 12747.1 424.136   1
 -11  -3  -3 11375.5 473.225   1
 -11  -3  -4 430.763 111.189   1
 -11   3  -4 574.615 96.0463   1
 -11  -3  -5 2256.50 212.120   1
 -11   3  -5 2395.57 178.892   1
 -11  -3  -6 419.565 114.883   1
 -11  -3  -7-80.3210 85.0344   1
 -11  -3  -8-53.9245 86.7939   1
 -11   3  -8 300.087 117.558   2
 -11  -3  -9 1341.30 183.253   1
 -11   3  -9 1745.56 208.266   2
 -11   3 -10 357.577 127.780   2
 -11  -3 -10 531.085 129.509   1
 -11  -3 -11 188.355 117.229   1
 -11  -3 -12 1231.92 188.631   1
  11  -4 -20 10992.4 489.145   4
  11  -4 -19 3968.33 283.785   4
  11   4 -19 4246.56 334.535   4
  11   4 -18 2312.42 250.542   4
  11  -4 -18 1974.96 200.012   4
  11   4 -17-188.561 117.846   4
  11  -4 -17 59.1935 94.1325   4
  11  -4 -16 9604.56 420.462   4
  11   4 -16 9020.03 449.675   4
 -11   4  15 5455.46 313.133   5
  11   4 -15 5986.41 352.436   4
 -11   4  14 366.254 114.909   5
  11   4 -14 102.107 101.324   4
 -11   4  13 1840.25 181.499   5
  11   4 -13 1899.97 195.240   4
 -11   4  12 7832.45 362.001   5
  11   4 -12 7472.96 366.657   4
 -11   4  11 503.550 104.572   5
  11   4 -11 441.263 113.811   4
 -11   4  10 2206.16 190.142   5
  11   4 -10 2089.31 187.263   4
  11  -4  -9 4082.02 254.026   6
 -11   4   9 4262.14 258.770   5
  11   4  -9 3992.01 248.741   4
  11  -4  -8 15818.8 524.917   6
 -11   4   8 16427.4 536.669   5
  11   4  -8 15361.3 510.932   4
  11  -4  -7 9905.59 399.059   6
 -11   4   7 9779.78 402.238   5
  11   4  -7 10094.7 387.232   4
  11  -4  -6 7135.87 334.911   6
 -11   4   6 7238.38 337.675   5
 -11  -4   6 7090.72 323.309   5
  11   4  -6 7203.77 313.858   4
  11  -4  -5 1309.25 148.306   6
 -11   4   5 1377.95 157.264   5
 -11  -4   5 1455.45 143.148   5
 -11  -4   5 1481.11 129.469   3
  11  -4  -4 5320.46 283.595   6
 -11   4   4 4937.77 281.192   5
 -11  -4   4 5019.82 268.005   5
 -11  -4   4 4737.58 277.814   1
 -11  -4   4 4846.20 217.756   3
  11  -4  -3 8064.89 359.351   6
 -11   4   3 7543.63 355.980   5
 -11  -4   3 8215.35 347.369   5
 -11  -4   3 8070.31 277.766   3
 -11  -4   3 8345.52 370.324   1
 -11  -4   2 812.147 132.861   1
 -11  -4   2 701.179 113.927   5
 -11  -4   2 670.827 80.0280   3
 -11  -4   1 4735.53 261.048   5
 -11  -4   1 5060.49 292.142   1
 -11  -4   0 1103.03 133.254   5
 -11  -4   0 1146.18 150.601   1
 -11  -4  -1 560.380 120.497   5
 -11  -4  -1 570.350 122.071   1
 -11  -4  -2 3569.85 256.003   1
 -11  -4  -3 572.616 128.336   1
 -11   4  -3 831.328 109.124   1
 -11  -4  -4 894.074 146.175   1
 -11  -4  -5 1367.06 174.719   1
 -11  -4  -6 938.629 160.205   1
 -11  -4  -7 1773.25 204.251   1
 -11  -4  -8 1344.79 185.436   1
 -11   4  -9 2659.54 264.323   2
 -11  -4  -9 2132.91 227.711   1
 -11   4 -10 125.441 116.819   2
 -11  -4 -10 183.569 111.814   1
 -11  -4 -11 860.755 176.989   1
  11   5 -19 7389.12 441.507   4
  11   5 -18 190.730 124.161   4
  11   5 -17 196.455 111.862   4
 -11   5  17 109.935 87.3736   5
 -11   5  16 9576.52 425.444   5
  11   5 -16 9567.58 472.288   4
 -11   5  15 3318.75 245.619   5
  11   5 -15 3612.91 278.995   4
 -11   5  14 22.1709 72.7171   5
  11   5 -14 78.6570 103.909   4
 -11   5  13 1154.84 149.977   5
  11   5 -13 1637.72 192.165   4
 -11   5  12 6632.05 329.796   5
  11   5 -12 6645.70 351.994   4
 -11   5  11 1183.54 143.556   5
  11   5 -11 1166.30 155.099   4
 -11   5  10 905.749 135.457   5
  11   5 -10 784.568 131.512   4
 -11   5   9 3667.53 239.839   5
  11   5  -9 3606.66 236.865   4
  11  -5  -8 3090.02 233.028   6
 -11   5   8 3392.58 231.394   5
  11   5  -8 3223.59 219.858   4
  11  -5  -7 5380.29 302.113   6
 -11   5   7 5857.43 306.407   5
  11   5  -7 5744.96 285.779   4
  11  -5  -6-20.0300 82.6472   6
 -11   5   6 8.77760 75.6215   5
 -11  -5   6-57.3429 76.7075   5
  11   5  -6-21.4813 67.3942   4
 -11  -5   5 799.525 110.185   3
  11  -5  -5 782.322 125.945   6
 -11  -5   5 862.652 138.440   1
 -11   5   5 634.563 117.299   5
 -11  -5   5 708.247 111.942   5
  11  -5  -4 8201.00 374.783   6
 -11   5   4 7734.42 366.473   5
 -11  -5   4 8097.20 342.716   5
 -11  -5   4 8192.10 315.661   3
 -11  -5   4 8268.28 375.767   1
  11  -5  -3 2185.10 198.856   6
 -11  -5   3 2354.36 179.022   5
 -11  -5   3 2194.64 153.276   3
 -11  -5   3 2315.43 206.194   1
  11  -5  -2 351.230 107.978   6
 -11  -5   2 322.864 91.8851   5
 -11  -5   2 308.993 104.785   1
 -11  -5   2 355.857 70.4667   3
  11  -5  -1 2369.18 207.219   6
 -11  -5   1 2283.94 175.323   5
 -11  -5   1 2389.96 210.665   1
  11  -5   0 2463.00 219.557   6
 -11  -5   0 2676.04 192.980   5
 -11  -5   0 2766.74 228.566   1
 -11  -5  -1 1488.11 178.237   1
  11  -5   1 1745.55 184.189   6
 -11  -5  -1 1205.91 137.152   5
 -11  -5  -2-65.0257 89.2409   1
 -11  -5  -3 2125.21 214.541   1
 -11  -5  -4 112.265 89.7811   1
 -11  -5  -5 41.8544 88.0781   1
 -11  -5  -6 228.537 110.044   1
 -11  -5  -7 194.547 114.173   1
 -11  -5  -8 1262.39 194.297   1
 -11  -5  -9 124.357 114.145   1
 -11  -5 -10 817.190 174.735   1
  11   6 -18 424.287 148.883   4
  11   6 -17 11.9960 109.813   4
  11   6 -16 489.844 138.273   4
  11   6 -15 2807.34 254.974   4
  11   6 -14 437.205 123.423   4
 -11   6  14 503.600 109.962   5
 -11   6  13-51.0176 87.7794   5
  11   6 -13 90.4479 92.9773   4
 -11   6  12 3212.13 229.552   5
  11   6 -12 3147.56 241.847   4
 -11   6  11 77.3436 77.6285   5
  11   6 -11 47.4380 87.2201   4
 -11   6  10 1889.51 177.670   5
  11   6 -10 1753.24 182.792   4
 -11   6   9 3249.15 237.956   5
  11   6  -9 3262.78 229.587   4
 -11   6   8 581.515 115.204   5
 -11  -6   8 736.478 125.332   1
  11   6  -8 579.977 109.143   4
 -11  -6   7 369.285 104.191   1
  11  -6  -7 367.224 100.004   6
 -11   6   7 215.341 95.3767   5
  11   6  -7 305.123 81.5637   4
 -11  -6   6 100.738 68.5947   3
  11  -6  -6 244.572 87.7781   6
 -11  -6   6 343.377 116.296   1
 -11   6   6 352.234 104.099   5
 -11  -6   6 213.186 69.5031   5
  11   6  -6 194.266 69.4134   4
 -11  -6   5 142.575 74.8180   3
  11  -6  -5-56.3842 95.3202   6
 -11   6   5 15.1573 74.6584   5
 -11  -6   5 50.4095 83.0784   1
 -11  -6   5 39.4496 65.6776   5
  11  -6  -4 2683.69 224.998   6
 -11  -6   4 2664.94 196.832   5
 -11  -6   4 2491.30 181.630   3
 -11  -6   4 2511.19 210.701   1
  11  -6  -3 4214.94 273.997   6
 -11  -6   3 4124.46 235.799   5
 -11  -6   3 4423.08 237.447   3
 -11  -6   3 4603.68 292.290   1
  11  -6  -2 1376.57 172.315   6
 -11  -6   2 1315.26 131.293   3
 -11  -6   2 1505.87 146.441   5
 -11  -6   2 1392.18 179.556   1
  11  -6  -1 1395.53 168.492   6
 -11  -6   1 1424.46 146.994   5
 -11  -6   1 1422.06 173.626   1
 -11  -6   0 372.273 104.141   1
 -11  -6   0 294.842 85.7950   5
  11  -6   0 531.447 125.699   6
 -11  -6  -1 61.5465 92.0448   1
  11  -6   1 113.574 92.0354   6
 -11  -6  -2 2542.86 236.473   1
  11  -6   2 3293.85 253.745   6
 -11  -6  -3 5235.22 337.552   1
  11  -6   3 5139.33 316.989   6
  11  -6   4 44.0555 90.7931   6
 -11  -6  -4 53.2604 91.3229   1
  11  -6   5 508.394 124.242   6
 -11  -6  -5 564.675 142.955   1
 -11  -6  -6 2479.02 247.956   1
  11  -6   6 2505.97 235.201   6
 -11  -6  -7-65.2424 92.9782   1
  11  -6   7 176.157 132.749   6
 -11  -6  -8 2320.89 246.464   7
  11  -6   8 2285.78 241.547   6
 -11  -6  -8 1711.07 216.148   1
  11  -6   9 1992.23 221.188   6
 -11  -6  -9 2312.12 259.124   1
  11   7 -17 223.053 139.909   4
  11   7 -16 1422.60 199.498   4
  11   7 -15 1765.41 207.670   4
  11   7 -14 104.305 101.998   4
  11   7 -13 453.755 122.453   4
  11   7 -12 621.213 130.642   4
 -11   7  11 681.805 119.400   5
 -11  -7  11 746.934 124.583   1
  11   7 -11 447.088 107.619   4
 -11  -7  10 704.920 126.927   1
 -11   7  10 618.992 109.872   5
  11   7 -10 668.717 120.915   4
 -11   7   9 2091.08 193.672   5
 -11  -7   9 2053.35 192.882   1
  11   7  -9 1973.29 179.610   4
 -11  -7   8 201.879 99.6128   3
 -11  -7   8 91.0642 78.4920   1
 -11   7   8 59.8249 74.3485   5
  11   7  -8-60.6379 69.8550   4
 -11  -7   7 161.068 96.1924   3
 -11   7   7 160.823 97.9763   5
 -11  -7   7 156.047 80.3909   1
  11   7  -7 100.183 75.3658   4
 -11  -7   6 281.553 95.4060   3
 -11  -7   6 296.412 109.651   1
 -11  -7   6 185.217 70.6108   5
  11   7  -6 69.8930 66.0908   4
 -11  -7   5 114.047 76.0257   3
  11  -7  -5 87.4466 98.6940   6
 -11  -7   5 114.857 71.4715   5
 -11  -7   5 216.984 92.0147   1
  11  -7  -4 418.545 121.062   6
 -11  -7   4 428.076 92.1300   5
 -11  -7   4 310.663 112.763   1
 -11  -7   4 422.057 94.6359   3
  11  -7  -3 3442.38 267.001   6
 -11  -7   3 4173.91 236.230   5
 -11  -7   3 3822.13 240.417   3
 -11  -7   3 4237.80 282.347   1
 -11  -7   2 258.627 94.6215   1
  11  -7  -2 201.290 97.2884   6
 -11  -7   2 272.657 81.8245   3
 -11  -7   1 73.4102 98.2360   1
  11  -7  -1-62.9083 86.5919   6
 -11  -7   0 905.517 153.210   1
  11  -7   0 1101.15 161.570   6
 -11  -7  -1-193.190 113.347   1
  11  -7   1-14.9884 89.7373   6
  11  -7   2 1800.94 205.734   6
 -11  -7  -2 1815.49 204.463   1
  11  -7   3 659.716 141.596   6
 -11  -7  -3 853.314 163.490   1
  11  -7   4 813.572 156.793   6
 -11  -7  -4 532.241 139.303   1
 -11  -7  -5 896.189 170.062   1
 -11  -7  -5 752.612 142.946   7
  11  -7   5 774.377 158.164   6
 -11  -7  -6 172.913 94.8702   1
 -11  -7  -6 74.4475 101.880   7
  11  -7   6 258.595 119.980   6
 -11  -7  -7 216.614 119.482   7
  11  -7   7 137.538 125.656   6
 -11  -7  -7-26.9347 102.483   1
  11  -7   8 831.283 162.786   6
  11   8 -16 4937.07 351.754   4
  11   8 -15 129.929 103.276   4
  11   8 -14 3706.75 290.454   4
  11   8 -13 330.119 116.117   4
  11   8 -12 354.166 123.891   4
  11   8 -11 2615.64 222.334   4
 -11  -8  10 168.080 96.5589   1
  11   8 -10 88.1482 80.8442   4
 -11  -8   9 218.500 95.8646   3
 -11  -8   9 248.969 91.5245   1
  11   8  -9 45.8093 81.8670   4
 -11  -8   8 155.515 95.1876   3
 -11  -8   8 47.6327 90.1545   1
  11   8  -8 99.1664 76.3149   4
 -11  -8   7 4621.80 298.381   3
 -11  -8   7 5040.54 303.408   1
 -11  -8   6 341.234 108.003   3
 -11  -8   6 172.271 72.4129   5
 -11  -8   6 219.121 95.9474   1
 -11  -8   5 192.470 91.0191   1
 -11  -8   5 409.556 114.664   3
 -11  -8   4 1724.11 194.330   1
 -11  -8   4 1703.54 174.695   3
 -11  -8   3 7.89140 87.3307   1
  11  -8  -3-107.224 106.359   6
 -11  -8   3-143.732 82.8626   3
 -11  -8   2 4316.75 250.387   7
  11  -8  -2 4045.91 293.644   6
 -11  -8   2 3993.26 254.540   3
 -11  -8   2 4356.74 302.827   1
 -11  -8   1 817.890 125.142   7
 -11  -8   1 643.203 138.724   1
  11  -8  -1 825.914 158.025   6
 -11  -8   0 30.1202 68.5793   7
 -11  -8   0 26.5398 83.9243   1
  11  -8   0-101.960 109.585   6
 -11  -8  -1 548.475 124.283   7
  11  -8   1 733.812 149.556   6
 -11  -8  -1 583.255 139.457   1
 -11  -8  -2-11.9252 79.6488   7
  11  -8   2 63.4656 95.5871   6
 -11  -8  -2 47.3789 99.3882   1
 -11  -8  -3 137.311 96.2318   7
  11  -8   3-164.630 111.649   6
 -11  -8  -3 13.7822 91.4100   1
 -11  -8  -4 1297.64 193.178   1
 -11  -8  -4 1005.21 156.305   7
  11  -8   4 1273.25 190.022   6
 -11  -8  -5 111.942 95.0506   7
 -11  -8  -5 183.715 124.035   1
  11  -8   5 39.9510 109.789   6
 -11  -8  -6 1515.95 217.688   7
  11  -8   6 1582.48 215.276   6
 -11  -8  -6 1441.52 217.024   1
  11  -8   7 780.743 168.067   6
  11   9 -15-143.498 105.608   4
  11   9 -14 80.4651 107.931   4
  11   9 -13 255.561 108.318   4
  11   9 -12 121.484 84.0771   4
 -11  -9  11 60.5380 97.1764   3
  11   9 -11 346.862 113.315   4
 -11  -9  10 253.951 123.175   3
 -11  -9   9 507.757 145.492   3
 -11  -9   9 659.466 121.901   1
 -11  -9   8 3695.47 285.273   3
 -11  -9   8 3902.36 265.723   1
 -11  -9   7 540.212 146.183   3
 -11  -9   7 327.223 101.527   1
 -11  -9   6 14.4255 76.7463   1
 -11  -9   6 126.066 93.1145   3
 -11  -9   5 4454.93 297.737   3
 -11  -9   5 4534.52 304.846   1
 -11  -9   4 222.503 105.458   1
 -11  -9   4 261.960 100.101   3
 -11  -9   3-77.1590 101.065   1
 -11  -9   3 154.798 93.9878   3
 -11  -9   2 11.3766 99.6860   1
 -11  -9   2 236.604 95.2626   3
 -11  -9   1 696.458 148.788   1
  11  -9   0-26.5384 103.752   6
 -11  -9   0 101.467 97.1225   1
 -11  -9  -1 543.830 123.558   7
  11  -9   1 477.909 142.966   6
 -11  -9  -1 736.142 166.316   1
 -11  -9  -2 111.891 111.194   7
  11  -9   2 64.1843 112.651   6
 -11  -9  -2-139.601 98.2417   1
 -11  -9  -3 306.752 129.180   1
 -11  -9  -3 450.272 128.035   7
  11  -9   3 352.004 130.911   6
 -11  -9  -4 2687.70 259.406   7
 -11  -9  -4 2502.06 271.798   1
  11  -9   4 1961.38 233.640   6
 -11  -9  -5 45.3771 95.7026   7
  11  -9   5 64.5382 105.679   6
  11  -9   6 108.593 106.308   6
 -11 -10  12 189.879 138.299   3
 -11 -10  11 1189.10 194.082   3
 -11 -10  10 735.951 163.252   3
 -11 -10   9 1446.79 201.858   3
 -11 -10   8 12.4611 99.7876   3
 -11 -10   7 1277.28 171.252   1
 -11 -10   7 1554.66 200.499   3
 -11 -10   6-19.2475 87.7885   1
 -11 -10   6-31.1579 89.5878   3
 -11 -10   5 167.873 91.2432   1
 -11 -10   5 228.223 114.323   3
 -11 -10   4-50.9240 93.3999   1
 -11 -10   4-77.1698 99.1696   3
 -11 -10   3 4664.45 327.331   1
 -11 -10   3 4911.22 322.274   3
 -11 -10   2 237.223 109.157   1
 -11 -10   1 662.065 156.040   1
 -11 -10   0 321.804 122.127   1
 -11 -10  -1 492.970 137.987   1
 -11 -10  -3-36.5792 89.1687   7
 -11 -10  -4 293.346 116.963   7
 -11 -11   9 201.733 131.951   3
 -11 -11   8 1537.36 215.995   3
 -11 -11   7 1390.97 208.032   3
 -11 -11   6 5609.47 378.703   3
 -11 -11   5 3528.48 294.220   3
 -11 -11   4 348.160 129.763   1
 -11 -11   4 390.884 136.248   3
 -11 -11   3 128.100 102.130   1
 -11 -11   2 1394.61 201.263   1
  12   0 -21-18.6114 98.8218   4
  12   0 -20 1651.04 210.366   4
  12   0 -19-87.5825 93.0053   4
  12   0 -18 5535.94 347.326   4
  12   0 -17 69.5226 92.2880   4
  12   0 -16 594.176 129.307   4
  12   0 -15 78.8905 88.5342   4
  12   0 -14 3611.92 256.726   4
  12   0 -13 81.0674 87.4517   4
  12   0 -12 29.3300 54.2682   6
  12   0 -12 73.7312 90.9260   4
  12   0 -11 53.0478 59.3967   6
  12   0 -11 46.4223 83.3037   4
  12   0 -10 214.692 73.0883   6
 -12   0  10 202.167 94.1991   5
  12   0 -10 128.988 81.6725   4
 -12   0   9-179.188 96.8633   5
 -12   0   8 112.992 72.2473   5
 -12   0   7-89.0192 86.8353   5
 -12   0   6 14583.5 512.886   5
 -12   0   5-10.5866 84.8521   5
 -12   0   4 7915.93 368.070   5
 -12   0   3 53.4709 82.9495   5
 -12   0   2 2269.49 200.034   5
 -12   0   1-31.7601 83.2625   5
 -12   0   0 3969.91 269.157   5
 -12   0  -1 75.1968 90.3968   1
 -12   0  -2 188.780 89.3205   2
 -12   0  -2 280.245 110.144   1
 -12   0  -3 99.7356 76.0880   2
 -12   0  -3 19.6697 80.1384   1
 -12   0  -4 5111.71 294.380   2
 -12   0  -4 5460.14 303.446   1
 -12   0  -5 62.3942 87.3111   1
 -12   0  -5 21.0466 90.0235   2
 -12   0  -6 5429.01 311.358   1
 -12   0  -6 4412.12 291.902   2
 -12   0  -7-5.12859 82.9928   1
 -12   0  -7 129.634 102.766   2
 -12   0  -8 5250.54 317.362   1
 -12   0  -8 5601.00 346.705   2
 -12   0  -9 243.545 118.191   2
 -12   0 -10 2694.23 261.476   2
  12  -1 -21 981.012 176.036   4
  12  -1 -20 111.062 93.0304   4
  12   1 -20-46.1605 116.039   4
  12  -1 -19 1941.18 216.306   4
  12   1 -19 1778.84 216.372   4
  12  -1 -18 157.383 105.106   4
  12   1 -18 213.873 105.167   4
  12  -1 -17 1311.73 175.602   4
  12   1 -17 1217.36 171.053   4
  12  -1 -16 61.4501 94.3529   4
  12   1 -16-117.286 84.6376   4
  12  -1 -15 12.0634 78.6625   4
  12   1 -15 92.2776 97.2255   4
  12  -1 -14 4819.64 296.386   4
  12   1 -14 5006.51 303.796   4
  12  -1 -13 838.601 140.709   4
  12   1 -13 699.937 133.528   4
  12   1 -12 158.871 57.5758   6
  12  -1 -12 4.07136 59.2909   6
  12  -1 -12 139.279 84.0619   4
  12   1 -12-34.0576 83.3896   4
  12   1 -11 543.761 88.8003   6
  12  -1 -11 549.584 102.086   6
 -12   1  11 458.079 100.124   5
  12   1 -11 265.575 91.7742   4
  12  -1 -10 927.656 116.981   6
 -12   1  10 1153.02 147.367   5
  12   1 -10 783.465 127.986   4
  12  -1  -9 235.565 73.1492   6
 -12   1   9 197.127 89.5539   5
 -12  -1   9 249.963 90.7239   5
  12   1  -9 147.019 80.3677   4
 -12   1   8 836.786 136.095   5
 -12  -1   8 842.457 127.692   5
 -12   1   7 766.884 123.279   5
 -12  -1   7 481.958 111.008   5
 -12   1   6 897.983 135.092   5
 -12  -1   6 1000.17 141.790   5
 -12   1   5 613.270 120.946   5
 -12  -1   5 572.332 115.125   5
 -12   1   4 1138.78 150.249   5
 -12  -1   4 943.581 137.102   5
 -12   1   3-84.3070 78.9750   5
 -12  -1   3-3.95213 73.2822   5
 -12   1   2 2544.97 217.749   5
 -12  -1   2 2993.56 222.446   5
 -12  -1   1 7911.72 299.456   2
 -12   1   1 7638.88 369.921   5
 -12  -1   1 7735.43 368.367   5
 -12  -1   0 124.089 65.5830   2
 -12  -1   0 273.044 96.4187   1
 -12  -1   0 108.226 90.1908   5
 -12  -1  -1 3672.91 220.364   2
 -12   1  -1 3831.55 246.256   1
 -12  -1  -1 4200.30 260.562   1
 -12  -1  -2 1212.91 140.457   2
 -12   1  -2 1477.66 159.536   1
 -12  -1  -2 1368.40 162.288   1
 -12  -1  -3 111.649 69.6068   2
 -12   1  -3 172.339 88.0535   1
 -12  -1  -3 28.2230 75.8580   1
 -12   1  -4 192.376 83.3710   2
 -12  -1  -4 249.008 90.5162   2
 -12   1  -4 489.118 111.102   1
 -12  -1  -4 359.541 108.951   1
 -12  -1  -5 1875.28 195.521   1
 -12   1  -5 1733.07 189.243   2
 -12  -1  -5 1651.51 177.197   2
 -12   1  -5 1610.06 167.772   1
 -12   1  -6 1131.94 149.455   1
 -12  -1  -6 1409.61 175.483   1
 -12   1  -6 1203.62 162.765   2
 -12  -1  -6 1270.62 164.454   2
 -12   1  -7 1434.79 164.606   1
 -12   1  -7 1530.53 192.913   2
 -12  -1  -7 1510.67 183.732   1
 -12  -1  -7 1191.35 164.425   2
 -12   1  -8 543.881 141.859   2
 -12  -1  -8 609.974 134.252   2
 -12  -1  -8 772.054 145.689   1
 -12  -1  -9 41.9042 83.9847   1
 -12   1  -9 50.7694 89.3554   2
 -12  -1  -9-48.4999 85.1894   2
 -12   1 -10 527.421 135.589   2
  12  -2 -21 232.833 111.444   4
  12  -2 -20 350.150 123.529   4
  12   2 -20 248.954 124.524   4
  12  -2 -19-44.3014 87.4157   4
  12   2 -19 7.50953 92.0510   4
  12  -2 -18 1920.27 204.910   4
  12   2 -18 1580.62 202.014   4
  12  -2 -17 2315.96 222.182   4
  12   2 -17 2227.11 229.045   4
  12  -2 -16 92.6920 86.9871   4
  12   2 -16 30.4425 92.2199   4
  12  -2 -15 223.610 104.573   4
  12   2 -15 163.041 110.757   4
  12  -2 -14 884.523 134.319   4
  12   2 -14 1102.82 160.337   4
  12  -2 -13 483.530 114.772   4
  12   2 -13 384.569 118.305   4
  12  -2 -12 12015.0 425.968   6
 -12   2  12 11174.3 456.852   5
  12   2 -12 11131.0 461.175   4
  12  -2 -11 1757.77 162.607   6
 -12   2  11 2130.89 193.475   5
  12   2 -11 1805.89 184.357   4
  12  -2 -10 6565.35 299.753   6
 -12   2  10 6422.42 330.818   5
  12   2 -10 6449.54 326.700   4
  12  -2  -9 774.239 112.727   6
 -12   2   9 850.258 131.938   5
  12   2  -9 833.365 122.034   4
  12  -2  -8 438.784 96.3289   6
 -12   2   8 503.014 114.396   5
 -12  -2   8 416.136 103.025   5
  12  -2  -7 1401.95 145.885   6
[truncated: 2,240,586 more chars]
